# Supplementary material for: Locally-adapted reproductive photoperiodism determines population vulnerability to climate change in burying beetles
Source: Nat Commun. 2020 Mar 13;11:1398. doi: 10.1038/s41467-020-15208-w (PMC7069978; doi:10.1038/s41467-020-15208-w)
Supplement: Supplementary file 3 — Source Data file [file 41467_2020_15208_MOESM3_ESM.xlsx]

## Sheet: Fig2
Mt. Hehuan				Mt. Lala				Wulai				Amami Oshima				Mt. Jiajin
month	ele	amount		month	ele	amount		month	ele	amount		month	ele	amount		month	ele	amount
1	500	0		2	400	0		3	200	0.33		2	100	0		1	400	0
1	700	1		2	500	0		3	300	0.33		2	200	1		1	500	0
1	900	0		2	600	0		3	400	2.75		2	300	0.5		1	700	0
1	1000	2		2	700	0		3	500	5.33		2	400	0.54		1	800	0
1	1200	0		2	800	0		3	600	0		2	500	0		1	900	0
1	1300	0		2	900	0		3	700	2.67		2	600	0		1	1200	0
1	1400	2		2	1000	0		3	800	2.6		2	700	0		1	1300	0
1	1600	0		2	1100	0		3	900	3.33		3	0	1.75		1	1400	0
1	1700	0		2	1200	0		4	200	2		3	100	0.55		1	1500	0
1	1900	0		2	1300	0		4	300	3		3	200	0.8		1	1600	0
1	2000	0		2	1400	0		4	400	4		3	300	1.2		1	1700	0
1	2100	0		2	1500	0		4	500	2.5		3	400	1		1	1800	0
1	2400	0		2	1600	0		4	600	5		4	0	0.28		1	1900	0
1	2500	0		2	1700	0		4	700	20.67		4	100	0.2		1	2000	0
1	2700	0		2	1800	0		4	800	18.67		4	200	1		1	2100	0
1	2800	0		2	1900	0		4	900	17		4	300	2		1	2200	0
1	2900	0		2	2000	0		5	200	0		4	400	6.5		1	2300	0
2	700	4		3	400	0.5		5	300	0.33		4	500	5		1	2400	0
2	900	1		3	500	2		5	400	0		1	100	0.67		1	2500	0
2	1000	1		3	600	1		5	500	0		1	200	0.33		1	2600	0
2	1200	0		3	700	1		5	600	0		1	300	0.43		1	2700	0
2	1400	3		3	800	0.5		5	700	2.5		1	400	0.5		1	2800	0
2	1900	0		3	900	0		5	800	1.2		1	500	0		1	3000	0
2	2000	0		3	1000	0		5	900	2.43						1	3200	0
2	2500	0		3	1100	0		6	200	0						1	3300	0
2	2700	0		3	1200	0		6	300	0						1	3400	0
2	2800	0		3	1400	0		6	400	0						1	3500	0
2	2900	0		3	1500	0		6	500	0						1	3600	0
3	500	1		4	400	1		6	600	0						1	3700	0
3	600	0		4	500	0		6	700	0						1	3800	0
3	700	0		4	600	0		6	800	0						1	3900	0
3	800	0		4	700	1		6	900	0						1	4000	0
3	900	0		4	800	0		7	200	0						6	700	2
3	1000	0		4	900	0		7	300	0						6	900	0
3	1200	0		4	1000	0		7	400	0						6	1000	1
3	1400	11		4	1100	2		7	500	0						6	1200	0
3	1600	0		4	1200	0		7	600	0						6	1300	0
3	1700	0		4	1400	0		7	700	0						6	1400	0
3	1900	1		4	1500	1		7	800	0						6	1500	0.4
3	2000	3		4	1600	3		7	900	0						6	1600	2.5
3	2100	0		4	1700	0		7	1000	0						6	1700	3
3	2200	0		4	1800	1		7	1100	0						6	1800	1.3
3	2500	0		4	1900	0		7	1200	0						6	2000	6.5
3	2700	0		4	2000	1.5		7	1300	0						6	2500	4
3	2800	0		6	400	0		7	1400	0						6	2600	0.33
3	2900	0		6	500	0		8	200	0						6	2700	0
3	3200	0		6	600	0		8	300	0						6	2800	0
4	500	0		6	700	0		8	400	0						6	2900	0
4	600	0		6	800	0		8	500	0						6	3000	0
4	700	0		6	900	0		8	600	0						6	3100	0
4	900	0		6	1000	0		8	700	0						6	3200	0
4	1000	0		6	1100	1		8	800	0						6	3300	0
4	1200	0		6	1200	1		8	900	0						6	3400	0
4	1400	20		6	1400	8		9	200	0						6	3500	0
4	1500	0		6	1500	9		9	300	0						6	3600	0
4	1600	1		6	1600	37		9	400	0						6	4000	0
4	1900	4		6	1700	15		9	500	0						7	800	0
4	2000	9		6	1800	33		9	600	0						7	1200	0
4	2100	9		6	1900	12		9	700	0						7	1300	0.714
4	2200	4		6	2000	8		9	800	0						7	1400	0.8
4	2300	0		7	1400	0		9	900	0						7	1500	4.4
4	2400	0		7	1500	6		10	200	0						7	1600	0.8
4	2600	0		7	1600	15		10	400	0						7	1700	4.5
4	2700	0		7	1700	31		10	500	0						7	1800	3
4	2800	0		7	1800	31		10	600	0						7	1900	2
4	2900	0		7	1900	19		10	700	1						7	2000	10.2
5	500	0		7	2000	22		10	800	2						7	2100	2
5	600	0		8	400	0		10	900	0.67						7	2200	1.5
5	700	0		8	500	0		11	200	0						7	2300	4.375
5	900	0		8	600	0		11	300	0						7	2400	2.625
5	1000	0		8	700	0		11	400	1.33						7	2500	1.375
5	1200	0		8	800	0		11	500	1.33						7	2600	5.666
5	1400	13		8	900	0		11	600	1.33						7	2700	0.143
5	1500	1		8	1000	0		11	700	0						7	2800	7.5
5	1600	0		8	1100	0		11	800	1.5						7	2900	1.33
5	1900	7		8	1200	0		11	900	0.2						7	3000	0
5	2000	40		8	1400	0		12	200	0.67						7	3100	0
5	2100	43		8	1500	0		12	300	2.67						7	3200	0
5	2200	102		8	1600	14		12	400	4.67						7	3300	0
5	2300	17		8	1700	3		12	500	4						7	3400	0
5	2500	8		8	1900	11		12	600	2.67						7	3500	0
5	2700	5		8	2000	4.5		12	700	10.5						7	3600	0
5	2800	0		11	400	0		12	800	2.5						7	3700	0
5	2900	1		11	500	2		12	900	2						7	3900	0
5	3200	0		11	600	0		1	200	0						7	4000	0
6	500	0		11	700	0		1	300	1.33						8	800	0
6	600	0		11	800	2		1	400	1						8	1200	0
6	700	0		11	900	0		1	500	0						8	1300	0
6	900	0		11	1000	0		1	600	0						8	1400	2.5
6	1000	0		11	1100	2		1	700	0						8	1500	3.33
6	1400	1		11	1200	0		1	800	0						8	1600	0.5
6	1600	0		11	1400	2		1	900	0						8	1700	3.5
6	1700	0		11	1500	0		2	200	0						8	1900	4.5
6	1900	57		11	1600	0		2	400	4.5						8	2000	6.66
6	2000	89		11	1700	0		2	500	2						8	2100	11
6	2100	63		11	1900	0		2	600	0						8	2300	5.2
6	2200	36		11	2000	0		2	800	4.33						8	2400	0
6	2500	3		12	1500	0		2	900	2						8	2500	3.75
6	2700	2		12	1400	3										8	2600	1.29
6	2900	0		12	1600	0										8	2700	0
6	3100	0		12	1700	0										8	2800	1
7	500	0		12	1800	0										8	3000	0
7	700	0		12	1900	0										8	3200	0
7	900	0		12	2000	0										8	3300	0
7	1000	0		10	1500	0										8	3400	0
7	1200	0		10	1400	0										8	3500	0
7	1400	0		10	1600	0										8	3600	0
7	1600	0		10	1700	0										8	3700	0
7	1900	36		10	1800	0										8	3800	0
7	2000	50		10	1900	0										8	3900	0
7	2100	84		10	2000	0										8	4000	0
7	2200	74														11	800	0
7	2500	3														11	900	0
7	2700	3														11	1000	0
7	2800	0														11	1200	0
7	2900	0														11	1300	0
7	3200	0														11	1400	0
8	700	0														11	1500	0
8	900	0														11	1600	0
8	1000	0														11	1700	0
8	1200	0														11	1800	0
8	1400	0														11	1900	0
8	1900	18														11	2000	0
8	2000	41														11	2100	0
8	2500	15														11	2200	0
8	2700	2														11	2400	0
8	2800	1														11	4000	0
8	2900	0														11	3900	0
9	700	0														11	3800	0
9	1200	0														11	3700	0
9	1400	0														11	3600	0
9	2000	25														11	3500	0
9	2500	11														11	3400	0
9	2700	3														11	3300	0
9	2800	0														11	3200	0
9	2900	0														11	3100	0
10	700	0														11	3000	0
10	900	0														11	2900	0
10	1000	0														11	2800	0
10	1200	0														11	2700	0
10	1400	3														11	2600	0
10	1900	5														11	2300	0
10	2000	15														11	2500	0
10	2100	26
10	2500	2
10	2700	0
10	2800	0
10	2900	0
11	500	0
11	600	0
11	700	0
11	900	0
11	1000	0
11	1300	0
11	1400	2
11	1600	0
11	1900	1
11	2000	8
11	2200	0
11	2400	0
11	2500	0
11	2700	0
11	2900	0
11	3100	0
11	3200	0
12	500	0
12	600	0
12	700	1
12	800	0
12	900	1
12	1000	2
12	1200	0
12	1300	0
12	1400	2
12	1600	0
12	1700	0
12	1900	2
12	2000	0
12	2200	0
12	2500	0
12	2700	0
12	2900	0
12	3200	0

## Sheet: Fig3
a. Mt. Hehuan							b. Mt. Mt. Lala							c. Wulai							d. Amami							e. Mt. Jiain							f.
Plot	Set.Year	Set.Month	Set.Date	Tmean	NN		Plot	Set.Year	Set.Month	Set.Date	Tmean	NN		Plot	Set.Year	Set.Month	Set.Date	Tmean	NN		Plot	Set.Year	Set.Month	Set.Date	Tmean	NN		Plot	Set.Year	Set.Month	Set.Date	Tmean	NN		number	population	temperature	T_after
KF	2016	1	29	12.3887	4		LL001	2017	2	16	8.03251	0		WL_03	2016	3	10	10.584	5		A_1	2018	3	5	16.6205	2		Sin-Chuang V	2017	6	1	19.42	4		O4349	Mt. Lala	CTmin	1.2
BKL	2016	1	29	11.8121	0		LL002	2017	2	16	8.77297	0		WL_09	2016	3	10	11.607	0		A_2	2018	3	5	16.4007	0		Sin-Chuang V	2017	6	1	22.752	0		O4518	Mt. Lala	CTmin	4.7
13K	2016	1	29	10.1723	0		LL003	2017	2	16	7.8347	0		WL_17	2016	3	10	13.714	0		A_3	2018	3	5	15.978	0		Ling-kuan T	2017	6	1	15.871	0		O4572	Mt. Lala	CTmin	5.2
20K	2016	1	29	8.30022	0		LL004	2017	2	16	8.74556	0		WL_04	2016	3	10	11.13	0		A_4	2018	3	5	15.4423	4		Mu-Ping T	2017	6	1	18.618	1		O4403	Mt. Lala	CTmin	2
ZI	2016	3	21	16.1688	0		LL005	2017	2	16	9.40249	0		WL_03	2016	3	10	10.673	0		A_5	2018	3	5	15.571	0		Bridge	2017	6	1	17.042	0		O4555	Mt. Lala	CTmin	1.8
KF	2016	3	21	13.6372	0		LL006	2017	2	16	9.24357	0		WL_02	2016	3	10	10.31	0		A_6	2018	3	5	15.1722	0		65.7K	2017	7	1	19.214	1		O4556	Mt. Lala	CTmin	2.3
GG	2016	3	22	11.3449	0		LL007	2017	2	16	10.8096	0		WL_07	2016	3	10	11.138	0		A_7	2018	3	5	15.7824	0		65.7K	2017	7	1	22.896	0		O4558	Mt. Lala	CTmin	2.3
Bear	2016	3	22	10.8103	0		LL008	2017	2	16	11.7462	0		WL_01	2016	3	10	10.339	0		A_8	2018	3	5	16.5095	0		65.7K	2017	6	1	17.983	0		O4560	Mt. Lala	CTmin	2.2
BKL	2016	3	22	9.60022	0		LL009	2017	2	16	11.5495	0		WL_13	2016	3	10	12.451	0		A_9	2018	3	5	16.6174	0		61.5K	2017	7	1	19.425	0		O4534	Mt. Lala	CTmin	3.5
13K	2016	3	22	8.95331	0		LL010	2017	2	16	13.4861	0		WL_01	2016	4	26	17.577	2		A_10	2018	3	5	15.6823	1		61.5K	2017	7	1	21.517	0		O4516	Mt. Lala	CTmin	3.7
RYS	2016	3	22	8.24386	0		LL011	2017	2	16	14.8877	0		WL_02	2016	4	26	20.92	3		A_11	2018	3	5	16.1106	4		HU	2017	7	1	18.028	0		O4201	Mt. Lala	CTmin	6.5
20K	2016	3	22	6.8738	0		LL013	2017	2	16	15.8603	0		WL_03	2016	4	26	18.094	0		A_12	2018	3	5	16.4304	4		HU	2017	7	1	21.88	2		O4200	Mt. Lala	CTmin	3.2
23K	2016	3	22	5.59083	0		LL014	2017	2	16	16.3561	0		WL_07	2016	4	26	17.173	12		A_13	2018	3	5	15.3861	2		HU	2017	6	1	16.731	0		O4317	Mt. Lala	CTmin	1.5
27K	2016	3	22	4.37336	0		LL015	2017	2	16	16.0237	0		311	2016	4	26	20.936	4		A_14	2018	3	5	15.0521	1		75.9K	2017	6	1	16.406	0		O4257	Mt. Lala	CTmin	2.6
LX01	2016	3	21	15.724	0		LL016	2017	2	16	17.3751	0		4K	2016	4	26	20.728	2		A_15	2018	3	5	14.5434	2		75.9K	2017	7	1	18.159	7		O4256	Mt. Lala	CTmin	3.4
LX04	2016	3	21	17.0436	0		NH001	2017	3	9	16.4687	0		WL_08	2016	4	26	18.593	1		A_16	2018	3	5	13.8206	1		trashcan	2017	6	1	18.67	0		O4413	Mt. Lala	CTmin	4.1
MG	2016	3	21	16.3714	0		NH002	2017	3	9	16.0275	1		298	2016	4	26	17.979	11		A_17	2018	3	5	15.9249	0		trashcan	2017	7	1	20.931	4		O4414	Mt. Lala	CTmin	3.6
BiHu	2016	3	21	15.2486	0		NH003	2017	3	9	16.083	2		WL_04	2016	4	26	19.928	2		A_18	2018	3	5	15.2274	0		S_246	2017	6	1	16.102	2		O4327	Mt. Lala	CTmin	2.6
LX02	2016	3	21	16.0861	0		NH004	2017	3	9	15.2453	1		WL_13	2016	5	27	25.514	0		A_19	2018	3	5	14.6486	0		75.9K	2017	6	1	16.406	0		O4295	Mt. Lala	CTmin	5.7
LSD3	2016	3	21	17.0309	0		NH005	2017	3	9	15.0273	1		WL_07	2016	5	27	23.159	0		A_20	2018	3	5	14.4644	3		79K	2017	6	1	15.656	1		O4296	Mt. Lala	CTmin	2.2
House	2016	5	5	14.9145	14		NH006	2017	3	9	14.4723	1		WL_01	2016	5	27	23.182	0		A_21	2018	3	5	14.1227	0		80.9K	2017	7	1	17.716	0		O4278	Mt. Lala	CTmin	4.2
13K	2016	5	5	15.5495	24		NH007	2017	3	9	14.0045	0		WL_09	2016	5	27	24.256	0		A_22	2018	3	5	13.8243	1		80.9K	2017	7	1	20.966	0		O4398	Mt. Lala	CTmin	4.2
BKL	2016	5	5	17.5324	9		NH008	2017	3	9	13.3993	0		WL_11	2016	5	27	25.72	0		A_23	2018	3	5	14.453	1		S_275	2017	6	1	15.688	4		O4375	Mt. Lala	CTmin	2.6
GG	2016	5	5	19.4614	1		NH009	2017	3	9	13.0398	0		WL_05	2016	5	27	23.828	0		A_24	2018	3	5	14.8532	0		83K	2017	6	1	15.284	7		WL07-21	Wulai	CTmin	1.3
KF	2016	5	5	18.7888	25		NH010	2017	3	9	12.9556	0		WL_06	2016	5	27	24.359	0		A_25	2018	3	5	15.6142	0		83.3K	2017	7	1	16.929	3		WL05-4	Wulai	CTmin	4.3
BiHu	2016	5	5	20.7812	0		NH011	2017	3	9	16.0935	0		WL_03	2016	5	27	23.323	0		A_26	2018	3	5	15.0746	0		83.3K	2017	7	1	19.756	7		WL03-5	Wulai	CTmin	2.2
ChiaNan	2016	5	5	25.1419	0		NH012	2017	3	9	17.0671	2		WL_17	2016	5	27	26.658	0		A_27	2018	3	5	15.5614	0		83.6K	2017	6	1	15.122	1		P0139	Wulai	CTmin	1.1
LX01	2016	5	6	22.8912	0		NH013	2017	3	9	17.3208	0		WL_08	2016	5	27	24.212	0		A_28	2018	3	5	16.2473	1		83.6K	2017	6	1	13.016	1		P0239	Wulai	CTmin	2.9
LSD3	2016	5	6	23.5117	0		NH014	2017	3	9	12.2975	0		WL_12	2016	5	27	25.058	0		A_29	2018	3	5	13.7	0		watertower	2017	6	1	14.44	0		P0046	Wulai	CTmin	3.8
LX02	2016	5	6	23.5117	0		NH015	2017	3	9	12.7334	0		WL_02	2016	5	27	23.12	0		C_11	2018	4	12	21.4256	0		watertower	2017	7	1	16.761	2		P0150	Wulai	CTmin	4
LX04	2016	5	6	24.2831	0		NH016	2017	3	9	12.8483	0		WL_15	2016	5	27	26.764	0		B_20	2018	4	12	21.4321	0		watertower	2017	7	1	19.646	6		P0266	Wulai	CTmin	3.9
RYS	2016	5	6	16.2929	102		NH001	2017	4	20	17.7095	1		WL_01	2016	6	14	22.863	0		C_17	2018	4	12	22.4043	1		BYG	2017	6	1	14.957	4		P0274	Wulai	CTmin	1.1
20K	2016	5	6	13.559	8		NH002	2017	4	20	17.3262	1		WL_07	2016	6	14	22.745	0		A_34	2018	4	12	21.1315	0		watertower	2017	6	1	12.683	0		P0176	Wulai	CTmin	2.5
23K	2016	5	6	13.382	1		NH003	2017	4	20	17.0124	0		WL_13	2016	6	14	24.46	0		A_33	2018	4	12	21.181	0		88.4K	2017	7	1	18.775	4		P0169	Wulai	CTmin	3.9
27K	2016	5	6	11.0523	0		NH004	2017	4	20	16.4204	0		WL_16	2016	6	14	26.517	0		A_32	2018	4	12	21.6158	0		S_272	2017	6	1	12.01	0		O9774	Wulai	CTmin	4.8
KY	2016	6	17	11.6934	0		NH005	2017	4	20	15.925	1		WL_17	2016	6	14	26.796	0		C_26	2018	4	12	21.0591	0		S_272	2017	7	1	17.09	5		O9758	Wulai	CTmin	5.1
27K	2016	6	17	11.8191	0		NH006	2017	4	20	15.1644	0		WL_14	2016	6	14	26.058	0		B_15	2018	4	12	22.4448	0		S_272	2017	7	1	19.79	8		O9605	Wulai	CTmin	2.8
23K	2016	6	17	12.9047	2		NH007	2017	4	20	14.4708	0		WL_08	2016	6	14	24.638	0		A_37	2018	4	12	22.0333	3		LittleWall	2017	6	1	14.449	13		P1028	Wulai	CTmin	4
20K	2016	6	17	14.0624	3		NH008	2017	4	20	13.84	0		WL_10	2016	6	14	26.955	0		A_36	2018	4	12	20.8675	0		LittleWall	2017	7	1	17.025	6		P0123	Wulai	CTmin	3.2
RYS	2016	6	17	16.357	36		NH009	2017	4	20	13.3484	2		WL_11	2016	6	14	25.846	0		A_35	2018	4	12	22.6995	1		lake	2017	7	1	17.908	1		P0140	Wulai	CTmin	3.4
House	2016	6	17	15.7805	89		NH010	2017	4	20	13.0965	0		WL_09	2016	6	14	24.189	0		B_6	2018	4	12	22.2727	0		stone	2017	7	1	16.356	5		O9954	Wulai	CTmin	5.3
13K	2016	6	17	16.0268	63		NH015	2017	4	21	11.5483	1		WL_02	2016	6	14	23.657	0		B_7	2018	4	12	21.7427	0		brick	2017	7	1	19.028	3		P0016	Wulai	CTmin	3.4
BKL	2016	6	17	17.9438	57		NH016	2017	4	21	12.1017	0		WL_05	2016	6	14	24.437	0		C_14	2018	4	12	21.5056	1		stone	2017	8	1	17.773	21		P0277	Wulai	CTmin	3.1
Bear	2016	6	17	18.1994	0		NH017	2017	4	21	11.7047	3		WL_03	2016	6	14	23.85	0		C_25	2018	4	12	20.8239	8		cow	2017	7	1	17.133	5		P0257	Wulai	CTmin	5.9
GG	2016	6	17	19.8837	0		NH018	2017	4	21	10.3052	0		WL_12	2016	6	14	24.934	0		C_7	2018	4	12	20.3592	0		Tstone	2017	7	1	15.074	1		P1012	Wulai	CTmin	4
BiHu	2016	6	17	21.0646	0		NH019	2017	4	21	9.82169	1		WL_13	2016	7	22	25.768	0		C_15	2018	4	12	21.2208	3		treesea	2017	7	1	16.729	4		P1009	Wulai	CTmin	3.4
KF	2016	6	17	19.8301	1		NH020	2017	4	21	9.83316	0		WL_07	2016	7	22	23.979	0		C_27	2018	4	12	20.501	1		carturn	2017	7	1	14.749	0		P0033	Wulai	CTmin	4.1
ZI	2016	6	17	21.8038	0		NH021	2017	4	21	10.7104	2		WL_01	2016	7	22	24.019	0		C_16	2018	4	12	20.8058	3		carturn	2017	7	1	16.035	0		P0162	Wulai	CTmin	6.3
LX01	2016	6	17	22.6187	0		NH022	2017	4	21	10.6251	1		WL_05	2016	7	22	24.912	0		C_2	2018	4	12	19.9633	0		newbeef	2017	8	1	18.324	9		P0163	Wulai	CTmin	7.2
LX02	2016	6	17	23.1379	0		NH001	2017	8	22	26.0033	0		WL_17	2016	7	22	27.612	0		A_31	2018	4	12	21.361	0		coldfish	2017	7	1	15.013	0		P1035	Wulai	CTmin	3.2
LSD3	2016	6	17	23.1379	0		NH002	2017	8	22	25.4427	0		WL_12	2016	7	22	25.525	0		A_28	2018	4	12	21.7048	0		coldfish	2017	7	1	14.616	3		P1781	Wulai	CTmin	1.5
LX04	2016	6	17	24.0058	0		NH003	2017	8	22	25.3753	0		WL_03	2016	7	22	23.928	0		A_27	2018	4	12	21.4598	0		coldfish	2017	7	1	16.792	3		Q3519	Wulai	CTmin	5.9
ChiaNan	2016	6	17	24.7301	0		NH004	2017	8	22	24.7435	0		WL_16	2016	7	22	27.187	0		A_20	2018	4	12	20.0068	1		L_644	2017	6	1	12.876	4		Q3653	Wulai	CTmin	1.6
LX01	2016	7	14	23.3573	0		NH005	2017	8	22	24.4648	0		WL_06	2016	7	22	25.804	0		A_2	2018	4	12	19.914	0		beef25	2017	7	1	18.207	43		Q3682	Wulai	CTmin	2.8
LSD3	2016	7	14	24.0162	0		NH006	2017	8	22	23.3309	0		WL_02	2016	7	22	23.896	0		C_13	2018	4	12	21.0397	6		L_643	2017	6	1	12.876	1		Q3511	Wulai	CTmin	5.5
KF	2016	7	14	20.8059	1		NH007	2017	8	22	22.5352	0		WL_11	2016	7	22	26.582	0		207	2018	4	12	20.9484	0		S_271	2017	6	1	12.107	0		Q3446	Wulai	CTmin	4.6
BiHu	2016	7	14	21.9465	0		NH008	2017	8	22	22.0181	0		WL_14	2016	7	22	26.888	0		C_12	2018	4	12	20.819	1		midblue	2017	7	1	13.918	0		Q3597	Wulai	CTmin	9.8
GG	2016	7	15	19.8708	0		NH009	2017	8	22	21.277	0		WL_08	2016	7	22	25.456	0		A_13	2018	4	12	20.7776	1		beef26	2017	8	1	17.763	2		Q3575	Wulai	CTmin	3.8
BKL	2016	7	15	17.9348	60		NH010	2017	8	22	21.2728	0		WL_09	2016	7	22	25.359	0		A_14	2018	4	12	21.4667	2		outblue	2017	6	1	14.104	0		Q3435	Wulai	CTmin	12.8
13K	2016	7	15	16.421	122		NH015	2017	8	23	20.3332	0		WL_10	2016	7	22	25.817	0		A_15	2018	4	12	20.8411	3		outblue	2017	7	1	14.693	1		Q6721	Wulai	CTmin	4
House	2016	7	15	16.1051	66		NH016	2017	8	23	20.9721	0		WL_15	2016	7	22	27.333	0		A_16	2018	4	12	20.3474	1		outblue	2017	7	1	15.149	0		Q6697	Wulai	CTmin	3
RYS	2016	7	15	16.7558	74		NH017	2017	8	23	18.6334	14		WL_13	2016	9	21	22.429	0		A_12	2018	4	12	21.2962	0		L_624	2017	6	1	12.399	0		Q6757	Wulai	CTmin	3.8
20K	2016	7	15	13.9292	5		NH018	2017	8	23	18.838	3		WL_07	2016	9	21	20.894	0		205	2018	4	12	21.3235	0		S_270	2017	6	1	13.256	0		Q6749	Wulai	CTmin	8.7
23K	2016	7	15	13.9023	2		NH020	2017	8	23	17.747	11		WL_09	2016	9	21	21.721	0		208	2018	4	12	21.0931	0		inblue	2017	7	1	13.306	0		Q6834	Wulai	CTmin	1.9
27K	2016	7	15	12.3256	0		NH021	2017	8	23	18.0909	9		WL_02	2016	9	21	19.93	0		196	2018	4	12	21.0231	0		inblue	2017	7	1	15.261	0		Q6838	Wulai	CTmin	2.8
LX01	2016	7	28	23.5797	0		NH022	2017	8	23	18.821	0		WL_03	2016	9	21	20.136	0		197	2018	4	12	20.5043	0		inblue	2017	7	1	15.549	0		Q7351	Wulai	CTmin	3.3
LSD3	2016	7	28	24.3361	0		NH001	2017	11	16	18.2699	0		WL_01	2016	9	21	19.86	0		206	2018	4	12	21.2208	0		S_260	2017	7	1	12.093	0		Q7374	Wulai	CTmin	4.7
KF	2016	7	29	20.8145	0		NH002	2017	11	16	18.2697	0		WL_05	2016	9	21	21.198	0		1	2015	2	8	12.0923	0		beef27	2017	7	1	16.429	16		Q6864	Wulai	CTmin	6.3
BiHu	2016	7	29	21.5305	0		NH003	2017	11	16	18.0711	2		WL_13	2016	10	20	24.569	0		2	2015	2	8	10.7856	0		S_269	2017	6	1	11.237	0		Q6853	Wulai	CTmin	5.8
BKL	2016	7	29	18.0493	8		NH004	2017	11	16	17.4278	0		WL_07	2016	10	20	23.233	1		3	2015	2	8	10.4244	0		beef28	2017	7	1	16.818	25		Q6911	Wulai	CTmin	10
House	2016	7	29	16.3007	26		NH005	2017	11	16	17.157	0		WL_01	2016	10	20	22.364	0		4	2015	2	8	10.1513	1		S_269	2017	8	1	15.851	0		Q6908	Wulai	CTmin	5.7
20K	2016	7	29	14.0001	1		NH006	2017	11	16	15.7065	2		WL_02	2016	10	20	22.595	0		5	2015	2	8	10.5988	3		beef28.8	2017	7	1	15.418	4		Q6173	Wulai	CTmin	5.5
23K	2016	7	29	13.3332	0		NH007	2017	11	16	15.9702	0		WL_05	2016	10	20	23.418	0		6	2015	2	8	10.6642	0		S_268	2017	6	1	10.696	0		Q6151	Wulai	CTmin	4.6
27K	2016	7	29	12.4133	0		NH008	2017	11	16	15.5834	0		WL_10	2016	10	20	24.382	0		7	2015	2	8	10.6602	0		2900M	2017	7	1	13.079	0		Q6646	Wulai	CTmin	6.7
LX01	2016	8	24	23.8464	0		NH009	2017	11	16	14.8367	2		WL_12	2016	10	20	24.581	0		8	2015	2	8	10.2643	0		2900M	2017	7	1	14.721	0		Q6643	Wulai	CTmin	8.8
LSD3	2016	8	24	25.3455	0		NH010	2017	11	16	14.5678	0		WL_16	2016	10	20	25.592	0		9	2015	2	8	10.1053	0		S_267	2017	6	1	9.447	0		Q6220	Wulai	CTmin	8.1
KF	2016	8	24	21.5436	0		NH015	2017	11	16	11.5379	0		WL_11	2016	10	20	24.891	0		10	2015	2	8	10.1596	0		S_267	2017	8	1	14.239	0		Q6223	Wulai	CTmin	10
BiHu	2016	8	24	23.3102	0		NH016	2017	11	16	12.6419	2		WL_03	2016	10	20	22.531	2		11	2015	2	8	10.1204	0		S_266	2017	6	1	9.802	0		Q7584	Wulai	CTmin	2.5
BKL	2016	8	24	18.3217	23		NH017	2017	11	16	11.3317	0		WL_09	2016	10	20	23.845	0		12	2015	2	8	10.0792	0		3100M	2017	7	1	12.834	0		Q7598	Wulai	CTmin	2
27K	2016	8	25	12.5208	0		NH018	2017	11	16	10.2712	0		WL_08	2016	10	20	23.649	0		13	2015	2	8	9.5779	0		S_265	2017	6	1	10.18	0		Q7622	Wulai	CTmin	2.2
23K	2016	8	25	13.3139	0		NH019	2017	11	16	9.9919	0		WL_13	2016	11	17	20.391	0		14	2015	2	8	9.30998	0		S_265	2017	8	1	13.602	0		Q7620	Wulai	CTmin	4
20K	2016	8	25	14.3503	6		NH020	2017	11	16	9.35654	0		WL_10	2016	11	17	19.992	0		15	2015	2	8	8.58971	0		S_264	2017	6	1	8.955	0		Q7677	Wulai	CTmin	4.8
House	2016	8	25	16.5368	31		NH021	2017	11	16	9.16672	0		WL_07	2016	11	17	19.615	0		16	2015	2	8	8.47794	0		S_263	2017	6	1	8.086	0		Q7689	Wulai	CTmin	1.2
LX01	2016	10	7	20.5641	0		NH022	2017	11	16	9.33903	0		WL_01	2016	11	17	18.901	0		17	2015	2	8	7.46075	0		S_263	2017	8	1	13.302	0		Q7771	Wulai	CTmin	5.3
LSD3	2016	10	7	21.8808	0		NH001	2018	2	9	11.9421	0		WL_05	2016	11	17	19.565	4		18	2015	2	8	7.52849	0		S_262	2017	6	1	7.27	0		Q7761	Wulai	CTmin	4.2
KF	2016	10	7	18.5603	0		NH002	2018	2	9	11.8708	0		WL_02	2016	11	17	19.213	1		19	2015	2	8	9.36052	0		3500M	2017	7	1	10.31	0		Q7745	Wulai	CTmin	5.2
T83	2016	10	7	18.7624	0		NH003	2018	2	9	11.3985	0		WL_04	2016	11	17	19.67	1		20	2015	2	8	9.13404	0		S_261	2017	6	1	7.206	0		Q7707	Wulai	CTmin	2.6
BKL	2016	10	7	18.5877	1		NH004	2018	2	9	10.7617	0		WL_16	2016	11	17	21.209	0		21	2015	2	8	9.40628	1		S_258	2017	7	1	9.201	0		R5504	Mt. Jiajin	CTmin	0.7
House	2016	10	7	18.7206	6		NH005	2018	2	9	9.93571	0		WL_15	2016	11	17	21.198	0		22	2015	2	8	9.78249	0		S_257	2017	6	1	5.089	0		R5495	Mt. Jiajin	CTmin	4.7
20K	2016	10	7	13.2322	0		NH006	2018	2	9	9.68764	0		WL_11	2016	11	17	20.67	0		23	2015	2	8	9.81645	0		Mt. Jiajin_05	2018	1	1	2.4968	0		R5547	Mt. Jiajin	CTmin	1.4
23K	2016	10	7	12.1947	0		NH007	2018	2	9	8.76876	0		WL_08	2016	11	17	19.863	0		24	2015	2	8	10.6197	4		Mt. Jiajin_06	2018	1	1	3.34725	0		R5541	Mt. Jiajin	CTmin	1.9
27K	2016	10	7	10.9241	0		NH008	2018	2	9	8.40258	0		WL_09	2016	11	17	19.644	0		25	2015	2	8	11.5259	0		Mt. Jiajin_07	2018	1	1	4.27775	0		R5549	Mt. Jiajin	CTmin	7.3
LX01	2016	10	27	22.4376	0		NH009	2018	2	9	7.62631	0		WL_03	2016	11	17	18.859	0		26	2015	2	8	11.5433	1		Mt. Jiajin_08	2018	1	1	4.24146	0		R5517	Mt. Jiajin	CTmin	2.5
LSD3	2016	10	27	23.9861	0		NH010	2018	2	9	7.1688	0		WL_06	2016	11	17	19.6	1		27	2015	2	8	11.9786	0		Mt. Jiajin_09	2018	1	1	4.2165	0		R5521	Mt. Jiajin	CTmin	3.7
KF	2016	10	27	19.7639	8		NH015	2018	2	9	6.05917	0		WL_14	2016	11	17	20.651	0		28	2015	2	8	12.3465	0		Mt. Jiajin_10	2018	1	1	9.39533	0		R5576	Mt. Jiajin	CTmin	6.2
BiHu	2016	10	27	20.4076	0		NH017	2018	2	9	5.75737	0		WL_12	2016	11	17	20.053	0		430	2016	4	7	18.0911	7		Mt. Jiajin_11	2018	1	1	13.3379	0		R5508	Mt. Jiajin	CTmin	8.4
BKL	2016	10	27	18.8969	0		NH002	2018	6	7	24.0848	0		WL_01	2016	12	9	14.5396	0		431	2016	4	7	17.9079	0		Mt. Jiajin_12	2018	1	1	14.808	0		R5565	Mt. Jiajin	CTmin	4.3
House	2016	10	27	16.1831	23		NH003	2018	6	7	24.0023	0		WL_02	2016	12	9	14.9049	5		433	2016	4	7	17.9858	5		Mt. Jiajin_13	2018	1	1	12.1314	0		R5504	Mt. Jiajin	CTmin	0.9
20K	2016	10	27	15.5559	1		NH004	2018	6	7	23.314	0		WL_03	2016	12	9	14.8088	5		434	2016	4	7	18.0137	5		Mt. Jiajin_17	2018	1	1	-1.65926	0		R5496	Mt. Jiajin	CTmin	5
23K	2016	10	27	14.8322	0		NH005	2018	6	7	22.5369	0		WL_04	2016	12	9	15.6404	0		440	2016	4	7	17.7291	12		Mt. Jiajin_18	2018	1	1	-2.62937	0		R5527	Mt. Jiajin	CTmin	3.7
ChiaNan	2016	11	14	20.8422	0		NH006	2018	6	7	22.2783	0		WL_05	2016	12	9	15.9332	7		443	2016	4	7	17.5515	5		Mt. Jiajin_19	2018	1	1	-2.77218	0		R5575	Mt. Jiajin	CTmin	5
LX01	2016	11	14	20.9733	0		NH007	2018	6	7	21.6608	0		WL_06	2016	12	9	16.1717	3		446	2016	4	7	17.7114	5		Mt. Jiajin_21	2018	1	1	-3.23797	0		R5548	Mt. Jiajin	CTmin	4.4
LX02	2016	11	14	20.7878	0		NH008	2018	6	7	21.1632	0		WL_07	2016	12	9	15.8333	21		447	2016	4	7	17.713	16		Mt. Jiajin_22	2018	1	1	-3.42553	0		R5556	Mt. Jiajin	CTmin	4.3
LX03	2016	11	14	20.7878	0		NH009	2018	6	7	20.54	1		WL_08	2016	12	9	16.6107	4		UK_01	2018	12	28	10.0936	0		Mt. Jiajin_23	2018	1	1	-4.002	0		R5552	Mt. Jiajin	CTmin	1
LX04	2016	11	14	20.0838	0		NH010	2018	6	7	20.2458	1		WL_09	2016	12	9	16.9038	4		UK_02	2018	12	28	10.4171	2		Mt. Jiajin_25	2018	1	1	-5.58544	0		R5523	Mt. Jiajin	CTmin	3.2
XG	2016	11	14	20.497	0		NH015	2018	6	8	19.1937	9		WL_10	2016	12	9	17.2771	6		UK_03	2018	12	28	10.6727	0		Mt. Jiajin_26	2018	1	1	-6.33739	0		R5574	Mt. Jiajin	CTmin	4.9
ZI	2016	11	14	17.9813	0		NH016	2018	6	8	19.5162	8		WL_11	2016	12	9	17.1908	6		UK_04	2018	12	28	10.1605	0		Mt. Jiajin_27	2018	1	1	-5.89153	0		R5562	Mt. Jiajin	CTmin	3.2
BIHU	2016	11	14	19.0038	0		NH017	2018	6	8	17.8337	37		WL_12	2016	12	9	17.3219	8		UK_05	2018	12	28	9.73053	0		Mt. Jiajin_28	2018	1	1	-6.87947	0		O4078	Amami	CTmin	4.2
GG	2016	11	14	19.2211	0		NH018	2018	6	8	17.9616	15		WL_13	2016	12	9	17.1596	6		UK_06	2018	12	28	9.3908	0		Mt. Jiajin_29	2018	1	1	-6.79727	0		O4094	Amami	CTmin	4.2
BKL	2016	11	14	16.8777	1		NH019	2018	6	8	17.2774	33		WL_14	2016	12	9	17.5874	5		UK_07	2018	12	28	8.75427	0		Mt. Jiajin_30	2018	1	1	-6.67024	0		O1218	Amami	CTmin	4.2
House	2016	11	14	13.7026	8		NH020	2018	6	8	16.5637	12		WL_15	2016	12	9	18.2502	3		UK_08	2018	12	28	8.64843	0		Mt. Jiajin_31	2018	1	1	-5.3312	0		M9331	Amami	CTmin	5.9
RYS	2016	11	14	14.8818	0		NH021	2018	6	8	16.7347	13		WL_16	2016	12	9	18.2674	2		UK_09	2018	12	28	9.03236	2		Mt. Jiajin_32	2018	1	1	-5.96001	0		O4082	Amami	CTmin	6.5
KF	2016	11	15	17.743	2		NH022	2018	6	8	17.3628	3		WL_17	2016	12	9	18.241	0		UK_11	2018	12	28	9.59498	2		Mt. Jiajin_33	2018	1	1	-3.36775	0		Q9281	Amami	CTmin	4.1
BiHu	2016	11	15	16.8798	0		1400	2018	7	1	20.169	0		WL_01	2017	1	13	9.099	0		UK_12	2018	12	28	10.7159	1		Mt. Jiajin_34	2018	1	1	-5.31198	0		Q9274	Amami	CTmin	2.1
19K	2016	11	15	14.8478	0		1500	2018	7	1	19.625	6		WL_02	2017	1	13	8.40645	0		UK_13	2018	12	28	11.4658	2		Mt. Jiajin_35	2018	1	1	-5.65781	0		Q9287	Amami	CTmin	2.5
20K	2016	11	15	12.3724	0		1600	2018	7	1	17.706	15		WL_03	2017	1	13	8.90836	0		YH_5	2018	12	28	12.7008	3		MS_01	2018	1	1	5.50111	0		Q9285	Amami	CTmin	5.9
23K	2016	11	15	11.5776	0		1900	2018	7	1	17.796	19		WL_04	2017	1	13	8.90122	0		YH_4	2018	12	28	11.8171	0		MS_03	2018	1	1	5.56393	0		Q9288	Amami	CTmin	2
27K	2016	11	15	9.53163	0		2000	2018	7	1	17.64	40		WL_05	2017	1	13	9.13674	0		YH_3	2018	12	28	12.7084	0		MS_04	2018	1	1	5.98007	0		Q9289	Amami	CTmin	1.8
LX01	2016	12	2	19.7665	2		2030	2018	7	1	17.52	4		WL_06	2017	1	13	9.51498	0		YH_2	2018	12	28	13.3063	0		MS_07	2018	1	1	6.04962	0		Q9261	Amami	CTmin	5.8
LSD3	2016	12	2	19.6007	0		1800	2018	7	1	16.913	31		WL_07	2017	1	13	10.5477	0		332	2018	12	27	13.76	2		new_01	2018	1	1	11.6536	0		Q9258	Amami	CTmin	1.7
KF	2016	12	2	16.4621	4		1700	2018	7	1	17.57	31		WL_08	2017	1	13	10.1164	0		333	2018	12	27	10.6727	0		new_02	2018	1	1	-0.390493	0		Q9277	Amami	CTmin	5.9
BiHu	2016	12	2	16.6847	4		NH015	2018	12	10	10.538	0		WL_09	2017	1	13	10.2818	0		334	2018	12	27	11.5039	0		1500trash	2018	6	1	18.67	0		Q9269	Amami	CTmin	2.8
BKL	2016	12	2	14.5845	2		NH016	2018	12	10	11.605	3		WL_10	2017	1	13	10.5491	0		335	2018	12	27	11.6517	0		CM	2018	7	1	14.9901	0		Q9276	Amami	CTmin	4.5
House	2016	12	2	12.3625	0		NH017	2018	12	10	10.7825	0		WL_11	2017	1	13	11.2115	0		338	2018	12	27	11.7105	0		LH	2018	7	1	14.9823	5		Q9275	Amami	CTmin	3.6
20K	2016	12	2	11.2182	0		NH018	2018	12	10	8.93605	0		WL_12	2017	1	13	11.0598	0		349	2018	12	27	11.7976	1		lake	2018	7	1	17.1439	1		Q9265	Amami	CTmin	4.1
23K	2016	12	2	10.4276	0		NH019	2018	12	10	8.88787	0		WL_13	2017	1	13	12.4222	2		348	2018	12	27	12.7073	0		FC	2018	7	1	16.3585	13		Q9262	Amami	CTmin	5
27K	2017	1	6	5.73533	0		NH020	2018	12	10	8.55764	0		WL_14	2017	1	13	12.1375	0		347	2018	12	27	12.0201	1		CD	2018	7	1	15.2173	0		Q9283	Amami	CTmin	5.9
23K	2017	1	6	7.31547	0		NH021	2018	12	10	8.4369	0		WL_15	2017	1	13	12.2677	4		346	2018	12	27	11.0911	0		HCD	2018	7	1	15.0202	2		Q9291	Amami	CTmin	1.3
19K	2017	1	6	10.334	0		NH022	2018	12	1	8.95047	0		WL_17	2017	1	13	13.187	0		345	2018	12	27	10.2648	0		KSY	2018	7	1	16.1624	5		Q9293	Amami	CTmin	6.7
RYS	2017	1	6	10.4796	0		NH015	2018	10	1	12.7745	0		WL_01	2017	2	18	14.5076	3		344	2018	12	27	10.9028	0		KZ01	2018	7	1	13.62	0		R1256	Amami	CTmin	1.4
House	2017	1	6	10.093	0		NH016	2018	10	1	13.2996	0		WL_02	2017	2	18	14.8332	1		343	2018	12	27	10.9217	0		KZ02	2018	7	1	15.2812	0		R1255	Amami	CTmin	4.5
BKL	2017	1	6	12.3296	0		NH017	2018	10	1	12.0947	0		WL_03	2017	2	18	14.6375	2		342	2018	12	27	11.1267	0		KZ03	2018	7	1	16.0412	0		R1150	Amami	CTmin	2.7
Bear	2017	1	6	12.5141	0		NH018	2018	10	1	11.427	0		WL_04	2017	2	18	15.4632	0		341	2018	12	27	11.3402	0		KZ05	2018	7	1	16.4158	0		R1151	Amami	CTmin	4.9
GG	2017	1	6	14.7369	0		NH019	2018	10	1	10.7727	0		WL_05	2017	2	18	15.8226	10		340	2018	12	27	12.1625	0		KZ06	2018	7	1	17.1557	0		R1348	Amami	CTmin	3.6
BIHU	2017	1	6	15.8438	0		NH020	2018	10	1	10.0743	0		WL_06	2017	2	18	15.894	3		339	2018	12	27	13.4331	0		P22-2	2018	7	1	17.2557	4		R1350	Amami	CTmin	4.5
BiHu	2017	1	6	14.2407	2		NH021	2018	10	1	9.70946	0		WL_08	2017	2	18	16.2784	0									DS1	2018	7	1	17.9674	0		R1231	Amami	CTmin	4.6
KF	2017	1	6	15.5627	2		NH022	2018	10	1	9.78585	0		WL_09	2017	2	18	16.4684	0									DS2	2018	7	1	18.0922	0		R1230	Amami	CTmin	4
ZI	2017	1	6	15.9081	0									WL_10	2017	2	18	16.8597	4									3100M	2018	7	1	12.7768	0		R1672	Amami	CTmin	5.2
LX01	2017	1	6	17.7717	0									WL_11	2017	2	18	16.9863	0									SM	2018	7	1	18.2567	4		R1354	Amami	CTmin	3.4
LX02	2017	1	6	18.5891	0									WL_12	2017	2	18	16.8116	6									WS	2018	7	1	18.001	0		R1353	Amami	CTmin	5.7
LSD3	2017	1	6	18.5891	2									WL_13	2017	2	18	17.0558	3									SM01	2018	7	1	17.0475	9		R0824	Amami	CTmin	8.5
ChiaNan	2017	1	6	18.4628	0									WL_16	2017	2	18	18.5373	0									SM2	2018	7	1	15.8562	0		R0830	Amami	CTmin	4.7
KF	2017	2	7	10.0871	1									WL_01	2017	3	20	13.9961	7									SM03	2018	7	1	15.573	1		R1537	Amami	CTmin	4.7
BiHu	2017	2	7	11.6209	0									WL_02	2017	3	20	14.1954	4									KSY	2018	7	1	17.1959	0		R1536	Amami	CTmin	1.7
House	2017	2	7	7.94778	0									WL_03	2017	3	20	14.2273	5									NSL	2018	7	1	16.6917	2		R1814	Amami	CTmin	4.3
23K	2017	2	7	3.9576	0									WL_04	2017	3	20	14.6222	3									SIC	2018	7	1	17.7704	8		R1815	Amami	CTmin	2.5
27K	2017	2	7	2.51205	0									WL_05	2017	3	20	15.016	6									MMSL	2018	7	1	18.7842	0		R0764	Amami	CTmin	3.9
LX_03	2017	9	11	24.3135	0									WL_06	2017	3	20	15.3255	1									1500trash	2018	7	1	19.2366	0		R0765	Amami	CTmin	4
KF	2017	9	11	20.7302	0									WL_07	2017	3	20	15.0733	5									70.8K	2018	7	1	19.5757	2		R0855	Amami	CTmin	1.9
Lake	2017	9	11	21.5339	0									WL_08	2017	3	20	15.7137	0									65.7K	2018	7	1	20.1874	0		R0854	Amami	CTmin	2
W13	2017	9	11	18.0816	15									WL_09	2017	3	20	14.2273	0									61.5K	2018	7	1	20.1867	0		Q2985	Mt. Hehuan	CTmin	6.7
House	2017	9	11	16.5656	35									WL_10	2017	3	20	16.2723	7									88.4K	2018	7	1	16.8329	2		Q2988	Mt. Hehuan	CTmin	7.5
W07	2017	9	11	14.2524	11									WL_11	2017	3	20	16.5355	9									L26	2018	7	1	16.3388	0		Q3022	Mt. Hehuan	CTmin	5.9
W05	2017	9	11	14.2541	3									WL_12	2017	3	20	16.4899	8									L27	2018	7	1	15.2792	0		Q3018	Mt. Hehuan	CTmin	2.7
W04_2	2017	9	11	13.1514	0									WL_13	2017	3	20	16.981	1									L25	2018	7	1	17.0737	0		Q2960	Mt. Hehuan	CTmin	5.5
W03	2017	9	11	13.2486	0									WL_14	2017	3	20	17.438	0									L25	2018	7	1	17.1953	0		Q3051	Mt. Hehuan	CTmin	7.7
LX_01	2017	10	12	22.1775	0									WL_15	2017	3	20	18.0074	0									HPC	2018	7	1	19.105	0		Q3052	Mt. Hehuan	CTmin	5.1
LX_03	2017	10	12	22.6511	0									WL_16	2017	3	20	18.0491	0									83K	2018	7	1	19.5687	0		Q2888	Mt. Hehuan	CTmin	3.5
KF	2017	10	12	19.4094	1									WL_01	2017	4	13	18.1449	23									HIC	2018	7	1	18.8847	4		Q2879	Mt. Hehuan	CTmin	8.5
W20	2017	10	12	20.6327	0									WL_02	2017	4	13	17.6251	36									MMSL	2018	7	1	17.3897	0		Q2582	Mt. Hehuan	CTmin	3
Lake	2017	10	13	21.6916	0									WL_03	2017	4	13	17.9975	38									1500trash	2018	7	1	20.3581	2		Q2578	Mt. Hehuan	CTmin	4.2
W13	2017	10	13	17.0269	13									WL_04	2017	4	13	18.1449	18									70.8K	2018	7	1	20.5718	0		Q2415	Mt. Hehuan	CTmin	5
13K	2017	10	13	12.6603	26									WL_05	2017	4	13	18.5053	36									65.7K	2018	7	1	21.9	0		Q2404	Mt. Hehuan	CTmin	2.1
W07	2017	10	13	13.4971	4									WL_07	2017	4	13	18.2906	39									61.5K	2018	7	1	22.2387	0		Q2497	Mt. Hehuan	CTmin	7.2
W05	2017	10	13	12.6148	0									WL_09	2017	4	13	19.185	5									HN	2018	7	1	24.5614	0		Q2553	Mt. Hehuan	CTmin	3.9
W04_2	2017	10	13	12.3012	0									WL_11	2017	4	13	19.842	4									LK	2018	7	1	24.5681	0		Q2535	Mt. Hehuan	CTmin	1.7
W03	2017	10	13	11.4808	0									WL_13	2017	4	13	19.6744	4									2800M	2018	7	1	14.7867	0		Q4342	Mt. Hehuan	CTmin	6.5
W25	2017	7	13	24.5672	0									WL_15	2017	4	13	20.5189	3									2900M	2018	7	1	13.9106	0		Q4339	Mt. Hehuan	CTmin	2
LX_01	2017	7	13	22.5179	0									WL_16	2017	4	13	20.519	2									3000M	2018	7	1	14.1888	0		Q4401	Mt. Hehuan	CTmin	1.9
LX_02	2017	7	13	22.7381	0									WL_17	2017	4	13	20.6106	0									3200M	2018	7	1	13.7374	0		Q4955	Mt. Hehuan	CTmin	2.5
LX_03	2017	7	13	23.3418	0									WL_01	2017	7	6	22.6872	0									3326M	2018	7	1	12.9042	0		Q4959	Mt. Hehuan	CTmin	5.9
W23	2017	7	13	23.3908	0									WL_02	2017	7	6	21.2504	0									3400M	2018	7	1	12.4104	0		Q4427	Mt. Hehuan	CTmin	8.3
W21	2017	7	13	22.0058	0									WL_03	2017	7	6	21.2696	0									3500M	2018	7	1	11.3675	0		Q4294	Mt. Hehuan	CTmin	1.3
KF	2017	7	13	20.7191	0									WL_04	2017	7	6	23.0393	0									3600M	2018	7	1	12.3667	0		Q4388	Mt. Hehuan	CTmin	6.6
W20	2017	7	13	21.2613	0									WL_05	2017	7	6	21.9697	0									3700M	2018	7	1	12.1601	0		Q4381	Mt. Hehuan	CTmin	6.4
Lake	2017	7	13	21.5794	0									WL_07	2017	7	6	22.6123	0									3900M	2018	7	1	8.44332	0		Q4263	Mt. Hehuan	CTmin	8.4
W14	2017	7	13	17.713	0									WL_08	2017	7	6	23.6221	0									4000M	2018	7	1	7.87188	0		Q4179	Mt. Hehuan	CTmin	1.2
W13	2017	7	13	18.3528	75									WL_09	2017	7	6	22.3978	0									D24-2	2018	7	1	16.6893	0		Q4165	Mt. Hehuan	CTmin	3.9
House	2017	7	13	16.1308	58									WL_11	2017	7	6	24.1987	0									D23-2	2018	7	1	17.8021	9		Q4207	Mt. Hehuan	CTmin	10.1
W10	2017	7	14	16.6894	45									WL_13	2017	7	6	23.9362	0									D21	2018	7	1	18.8445	0		Q4204	Mt. Hehuan	CTmin	2.5
W05	2017	7	14	14.3201	6									WL_15	2017	7	6	25.5218	0									D20-2	2018	7	1	19.2562	7		Q5888	Mt. Hehuan	CTmin	3
W04_2	2017	7	14	12.7402	0									WL_01	2017	5	19	17.266	0									SSC	2018	7	1	17.9702	5		Q5023	Mt. Hehuan	CTmin	2.9
W03	2017	7	14	12.9674	0									WL_02	2017	5	19	18.4845	0									SM04	2018	7	1	14.8669	0		Q5022	Mt. Hehuan	CTmin	3.7
W25	2017	12	7	14.1885	0									WL_03	2017	5	19	17.522	1									SM05	2018	7	1	12.221	0		R2203	Mt. Hehuan	CTmin	5.1
LX_01	2017	12	7	13.0838	1									WL_04	2017	5	19	19.6813	0									SM01	2018	8	1	17.1207	3		R2195	Mt. Hehuan	CTmin	4
LX_03	2017	12	7	13.8425	3									WL_05	2017	5	19	19.356	5									SM02	2018	8	1	15.4384	1		R2021	Mt. Hehuan	CTmin	4.9
LX_04	2017	12	7	14.0423	0									WL_07	2017	5	19	19.5507	5									LH	2018	8	1	15.7916	6		R2019	Mt. Hehuan	CTmin	3.8
W24	2017	12	7	24.0017	0									WL_08	2017	5	19	20.7375	0									CM	2018	8	1	14.5079	0		R2112	Mt. Hehuan	CTmin	5
W23	2017	12	7	23.3908	0									WL_09	2017	5	19	20.3431	0									SM	2018	8	1	18.4146	17		R2093	Mt. Hehuan	CTmin	2.1
MK	2017	12	7	13.317	0									WL_10	2017	5	19	21.0391	0									SM04	2018	8	1	13.9188	0		R2166	Mt. Hehuan	CTmin	6.9
W22	2017	12	7	11.6237	0									WL_11	2017	5	19	21.1916	0									CD	2018	8	1	14.8098	0		R2172	Mt. Hehuan	CTmin	3.5
W21	2017	12	7	22.0058	0									WL_12	2017	5	19	20.7488	0									HCD	2018	8	1	15.1004	0		R2092	Mt. Hehuan	CTmin	7
KF	2017	12	7	10.8337	0									WL_13	2017	5	19	21.1104	0									FC	2018	8	1	16.5488	0		R2063	Mt. Hehuan	CTmin	4.4
W20	2017	12	7	21.298	0									WL_15	2017	5	19	22.1303	0									Stone	2018	8	1	16.314	0		R2048	Mt. Hehuan	CTmin	3.6
Lake	2017	12	7	12.002	0									WL_16	2017	5	19	22.5097	0									SM03	2018	8	1	16.6727	0		R2032	Mt. Hehuan	CTmin	3.5
W19	2017	12	8	12.185	0									WL_17	2017	5	19	22.7367	0									KSY	2018	8	1	16.1981	0		R3900	Mt. Hehuan	CTmin	2.7
W16	2017	12	8	19.0076	0									WL_01	2017	9	22	23.7894	0									3100M	2018	8	1	12.6383	0		R3839	Mt. Hehuan	CTmin	2.5
W15	2017	12	8	9.37501	0									WL_03	2017	9	22	23.4485	0									WS	2018	8	1	16.9052	0		R3840	Mt. Hehuan	CTmin	3.6
W13	2017	12	8	9.39969	0									WL_05	2017	9	22	24.4241	0									2900M	2018	8	1	13.3075	0		R3851	Mt. Hehuan	CTmin	1.6
House	2017	12	8	7.06915	0									WL_07	2017	9	22	23.8211	0									NSL	2018	8	1	16.7379	0		R3642	Mt. Hehuan	CTmin	6.5
W10	2017	12	8	8.16466	0									WL_09	2017	9	22	25.0517	0									SM	2018	8	1	16.9808	5		R3651	Mt. Hehuan	CTmin	6.5
W05	2017	12	8	4.58697	0									WL_11	2017	9	22	25.6247	0									FC	2018	8	1	16.1979	5		R3578	Mt. Hehuan	CTmin	4
W03	2017	12	8	2.89294	0									WL_13	2017	9	22	25.7475	0									LH	2018	8	1	15.2048	0		R3597	Mt. Hehuan	CTmin	7.9
W25	2018	5	21	26.5268	0									WL_15	2017	9	22	26.7834	0									HCD	2018	8	1	14.5622	2		R3604	Mt. Hehuan	CTmin	7.9
LX_01	2018	5	21	23.205	0									WL_16	2017	9	22	26.5696	0									CM	2018	8	1	14.529	0		R3929	Mt. Hehuan	CTmin	4.7
LX_02	2018	5	21	23.5165	0									WL_01	2017	8	25	23.4086	0									CD	2018	8	1	14.4084	0		R3615	Mt. Hehuan	CTmin	8
LX_04	2018	5	21	25.0381	0									WL_02	2017	8	25	22.969	0									SM01	2018	8	1	15.6375	0		R3923	Mt. Hehuan	CTmin	6.8
W24	2018	5	21	24.9508	0									WL_03	2017	8	25	23.1449	0									SM02	2018	8	1	13.9248	0		R3661	Mt. Hehuan	CTmin	8.5
W23	2018	5	21	24.3496	0									WL_05	2017	8	25	23.9568	0									SM04	2018	8	1	12.674	0		R3681	Mt. Hehuan	CTmin	6.9
W22	2018	5	21	22.9497	0									WL_07	2017	8	25	23.6996	0									L28	2018	7	1	15.1817	1		R3858	Mt. Hehuan	CTmin	6.4
W21	2018	5	21	22.4181	0									WL_09	2017	8	25	24.9088	0									L28.8	2018	7	1	14.9123	3		R3878	Mt. Hehuan	CTmin	4.7
KF	2018	5	21	20.6775	1									WL_13	2017	8	25	25.4956	0									61.5K	2018	7	1	20.5786	0		R3819	Mt. Hehuan	CTmin	6.4
W20	2018	5	21	21.4215	0									WL_15	2017	8	25	26.7047	0									65.7K	2018	7	1	20.6379	4		R3809	Mt. Hehuan	CTmin	2.9
Lake	2018	5	21	21.8498	1									WL_16	2017	8	25	26.9377	0									70.8K	2018	7	1	19.9043	0		R3799	Mt. Hehuan	CTmin	3.5
W19	2018	5	21	21.3042	0									WL_17	2017	8	25	27.5857	0									1500trash	2018	7	1	19.7537	9		R3784	Mt. Hehuan	CTmin	5.5
W16	2018	5	21	18.9726	0									WL_01	2017	11	17	13.8792	0									MMSL	2018	7	1	19.3455	4		Q9292	Amami	Ctmax	38.7
W15	2018	5	21	18.6851	0									WL_03	2017	11	17	14.3972	0									83K	2018	7	1	18.6537	8		Q9263	Amami	Ctmax	37.9
W14	2018	5	21	18.0414	5									WL_05	2017	11	17	14.7773	0									88.4K	2018	7	1	17.7817	4		Q9257	Amami	Ctmax	37.7
W13	2018	5	21	17.4297	32									WL_07	2017	11	17	15.08	0									SIC	2018	7	1	17.6847	36		Q9256	Amami	Ctmax	38.7
W11	2018	5	21	16.5036	66									WL_09	2017	11	17	15.5186	4									HPC	2018	7	1	17.5434	18		Q9282	Amami	Ctmax	37.1
house	2018	5	21	16.2046	73									WL_11	2017	11	17	15.9902	4									92.6K	2018	8	1	17.7801	9		Q9284	Amami	Ctmax	39.2
W10	2018	5	21	16.0906	40									WL_13	2017	11	17	16.5538	4									88.4K	2018	8	1	17.7963	9		Q9295	Amami	Ctmax	39
W9	2018	5	22	14.8215	17									WL_15	2017	11	17	17.3019	0									83K	2018	8	1	18.2333	4		Q9278	Amami	Ctmax	38.5
W7	2018	5	22	13.8552	8									WL_16	2017	11	17	17.5191	0									MMSL	2018	8	1	18.8753	1		Q9279	Amami	Ctmax	38.9
W05	2018	5	22	13.4324	8									WL_01	2017	12	15	8.93974	0									SSC	2018	8	1	19.224	5		Q9259	Amami	Ctmax	39.5
W4_2	2018	5	22	12.6021	0									WL_03	2017	12	15	9.50586	0									61.5K	2018	8	1	20.9482	0		Q9267	Amami	Ctmax	37
W03	2018	5	22	12.1749	1									WL_05	2017	12	15	9.76475	0									65.7K	2018	8	1	20.6402	0		Q9270	Amami	Ctmax	39.4
LX_01	2018	1	15	21.5786	0									WL_07	2017	12	15	10.2102	0									70.8K	2018	8	1	19.8461	5		Q9280	Amami	Ctmax	38.3
LX_03	2018	1	15	22.4031	0									WL_09	2017	12	15	10.5365	0									1500trash	2018	8	1	19.8864	5		Q9290	Amami	Ctmax	38.9
KF	2018	1	15	13.92	0									WL_11	2017	12	15	11.4678	0									L27	2018	8	1	15.2235	3		Q9266	Amami	Ctmax	37.5
W20	2018	1	15	21.298	0									WL_13	2017	12	15	11.9653	0									L28.8	2018	8	1	14.9743	1		Q9268	Amami	Ctmax	38.1
Lake	2018	1	15	15.2196	0									WL_15	2017	12	15	12.6368	0									L28	2018	8	1	14.8074	1		Q9272	Amami	Ctmax	39
GG	2018	1	15	19.0076	0									WL_16	2017	12	15	12.6946	0									L25	2018	8	1	16.6828	5		Q9294	Amami	Ctmax	38.5
W13	2018	1	15	12.3788	0									WL_01	2018	1	25	10.6547	0									L25	2018	8	1	16.8706	0		R1254	Amami	Ctmax	40.1
House	2018	1	15	10.5388	0									WL_03	2018	1	25	11.0586	0									L26	2018	8	1	16.0562	0		R1247	Amami	Ctmax	38.3
W07	2018	1	16	9.12743	0									WL_05	2018	1	25	11.5421	0									4000M	2018	8	1	7.93975	0		R1233	Amami	Ctmax	38.7
W05	2018	1	16	9.08836	0									WL_07	2018	1	25	11.8329	0									3900M	2018	8	1	7.98583	0		R1239	Amami	Ctmax	39.6
W04_2	2018	1	16	7.46823	0									WL_09	2018	1	25	12.4612	0									3800M	2018	8	1	8.95366	0		R1136	Amami	Ctmax	38
W03	2018	1	16	7.3719	0									WL_11	2018	1	25	13.2533	0									3700M	2018	8	1	10.4061	0		R1135	Amami	Ctmax	38.2
W25	2017	4	10	21.2139	0									WL_13	2018	1	25	13.7224	1									3600M	2018	8	1	9.94951	0		R1334	Amami	Ctmax	39.1
LX_01	2017	4	10	19.7282	0									WL_15	2018	1	25	14.4335	0									3500M	2018	8	1	10.5804	0		R1333	Amami	Ctmax	38.2
LX_02	2017	4	10	20.8346	0									WL_16	2018	1	25	14.7366	0									3400M	2018	8	1	11.1768	0		R1548	Amami	Ctmax	36.9
LX_03	2017	4	10	20.458	0									WL_01	2018	3	2	18.8208	5									3326M	2018	8	1	11.1126	0		R1543	Amami	Ctmax	38.7
LX_04	2017	4	10	21.1987	0									WL_03	2018	3	2	18.575	4									3200M	2018	8	1	12.7851	0		R0833	Amami	Ctmax	38.2
W24	2017	4	10	21.178	0									WL_05	2018	3	2	19.4359	3									3000M	2018	8	1	13.0243	0		R0832	Amami	Ctmax	38.6
W23	2017	4	10	20.6252	0									WL_07	2018	3	2	18.9187	3									2800M	2018	8	1	13.8461	0		R1646	Amami	Ctmax	38.7
W22	2017	4	10	19.4307	0									WL_09	2018	3	2	19.6946	0									HPC	2018	8	1	17.6343	4		R1645	Amami	Ctmax	39.7
W21	2017	4	10	19.08	0									WL_11	2018	3	2	20.4836	0									SIC	2018	8	1	17.398	7		R1385	Amami	Ctmax	39.4
KF	2017	4	10	17.3422	20									WL_13	2018	3	2	20.3195	2									88.4K	2018	8	1	17.5241	0		R1384	Amami	Ctmax	39.3
W20	2017	4	10	18.2231	0									WL_15	2018	3	2	21.3257	0									83K	2018	8	1	18.205	3		R0848	Amami	Ctmax	39.7
Lake	2017	4	10	19.049	0									WL_16	2018	3	2	21.3043	0									MMSL	2018	8	1	18.7587	0		R0937	Amami	Ctmax	39.9
W19	2017	4	10	19.049	0									WL_03	2018	5	4	20.5385	16									1500trash	2018	8	1	19.297	0		R0938	Amami	Ctmax	39.9
W17	2017	4	10	16.889	0									WL_05	2018	5	4	21.4043	1									70.8K	2018	8	1	19.6177	0		R0847	Amami	Ctmax	39.5
W16	2017	4	10	16.1104	1									WL_09	2018	5	4	21.787	0									65.7K	2018	8	1	20.3018	0		R0769	Amami	Ctmax	39
W14	2017	4	10	14.6811	0									WL_11	2018	5	4	22.6384	0									61.5K	2018	8	1	20.7839	0		R0770	Amami	Ctmax	38.1
W13	2017	4	10	14.1441	8									WL_15	2018	5	4	23.9952	1									HN	2018	8	1	22.6897	0		R5550	Mt. Jiajin	Ctmax	39.5
W11	2017	4	10	13.3834	9									WL_16	2018	5	4	23.8987	0									DJY-1	2019	11	18	7.10878	0		R5505	Mt. Jiajin	Ctmax	39.3
house	2017	4	10	13.5312	9																							DJY-2	2019	11	18	6.8489	0		R5518	Mt. Jiajin	Ctmax	38.8
W10	2017	4	10	12.7158	4																							DJY-3	2019	11	18	6.83083	0		R5522	Mt. Jiajin	Ctmax	38.8
W9	2017	4	10	11.6176	0																							DJY-4	2019	11	18	7.66726	0		R5526	Mt. Jiajin	Ctmax	38.3
W8	2017	4	10	11.1966	0																							DJY-5	2019	11	18	8.06415	0		R5773	Mt. Jiajin	Ctmax	40.2
W7	2017	4	10	10.5985	0																							DJY-6	2019	11	18	8.74209	0		R5560	Mt. Jiajin	Ctmax	38.6
W05	2017	4	10	9.56624	0																							DJY-7	2019	11	18	9.07124	0		R5509	Mt. Jiajin	Ctmax	39.4
W4_2	2017	4	10	9.0217	0																							DJY-8	2019	11	18	9.39781	0		R5559	Mt. Jiajin	Ctmax	38.5
W03	2017	4	10	8.42562	0																							BS-1	2019	11	18	10.6977	0		R5564	Mt. Jiajin	Ctmax	39.6
W25	2017	3	9	19.9411	1																							BS-2	2019	11	18	9.83799	0		R5573	Mt. Jiajin	Ctmax	40
LX_01	2017	3	9	17.7321	0																							BS-3	2019	11	18	10.166	0		R5571	Mt. Jiajin	Ctmax	39.9
LX_02	2017	3	9	19.0128	1																							BS-4	2019	11	18	9.29632	0		R5506	Mt. Jiajin	Ctmax	39.2
LX_04	2017	3	9	19.9038	0																							BS-6	2019	11	18	8.76226	0		R5534	Mt. Jiajin	Ctmax	39
W20	2017	3	9	17.036	0																							BS-7	2019	11	18	8.3707	0		R5572	Mt. Jiajin	Ctmax	38.9
KF	2017	3	9	16.0405	21																							BS-8	2019	11	18	7.82276	0		R5519	Mt. Jiajin	Ctmax	39.3
Lake	2017	3	9	17.2601	0																							BS-9	2019	11	18	7.1691	0		R5551	Mt. Jiajin	Ctmax	39.4
W13	2017	3	10	12.5415	1																							BS-10	2019	11	18	6.27224	0		R5507	Mt. Jiajin	Ctmax	39.7
house	2017	3	10	11.5022	3																							BS-11	2019	11	18	4.8116	0		R5524	Mt. Jiajin	Ctmax	40.9
W07	2017	3	10	8.47453	0																							BS-12	2019	11	18	5.14513	0		R5561	Mt. Jiajin	Ctmax	38.7
W05	2017	3	10	7.37476	0																							BS-13	2019	11	18	5.36319	0		P0120	Wulai	Ctmax	39.4
W04_2	2017	3	10	7.04411	0																							BS-14	2019	11	18	5.24258	0		P0021	Wulai	Ctmax	39.1
W03	2017	3	10	6.34751	0																							BS-15	2019	11	18	4.87175	0		P0260	Wulai	Ctmax	38.9
LX_01	2017	8	10	23.9068	0																							BS-16	2019	11	18	4.82624	0		P0256	Wulai	Ctmax	39.6
LX_03	2017	8	10	25.2522	0																							BS-17	2019	11	18	3.04294	0		O9546	Wulai	Ctmax	38.5
KF	2017	8	10	20.6282	0																							BS-19	2019	11	18	6.34367	0		P9765	Wulai	Ctmax	40.2
W20	2017	8	10	22.16	0																							BS-20	2019	11	18	6.58536	0		O9956	Wulai	Ctmax	39.9
Lake	2017	8	10	23.1044	0																							BS-21	2019	11	18	6.82706	0		O9694	Wulai	Ctmax	38.8
W13	2017	8	10	18.0923	48																							BS-22	2019	11	18	7.06876	0		P0137	Wulai	Ctmax	39.1
house	2017	8	10	17.654	123																							BS-23	2019	11	18	6.8491	0		O9582	Wulai	Ctmax	39.8
W07	2017	8	10	14.7571	44																							BS-24	2019	11	18	7.50328	0		P0031	Wulai	Ctmax	39.3
W05	2017	8	10	13.9431	13																							BS-25	2019	11	18	8.15747	0		O9592	Wulai	Ctmax	38.7
W04_2	2017	8	10	13.711	4																							BS-26	2019	11	18	7.84456	0		P0234	Wulai	Ctmax	38.8
W03	2017	8	10	13.2541	0																							BS-27	2019	11	18	7.53165	0		P1022	Wulai	Ctmax	39.1
																												BS-28	2019	11	18	6.58271	0		O9855	Wulai	Ctmax	37.3
																												BS-29	2019	11	18	4.90847	0		O9961	Wulai	Ctmax	37.9
																												BS-30	2019	11	18	6.17681	0		P1773	Wulai	Ctmax	38.3
																												BS-31	2019	11	18	3.52838	0		P0193	Wulai	Ctmax	38.2
																												BS-32	2019	11	18	4.07185	0		P0276	Wulai	Ctmax	38.6
																												BS-33	2019	11	18	3.17365	0		P1033	Wulai	Ctmax	38.4
																												BS-34	2019	11	18	5.07444	0		P0047	Wulai	Ctmax	37.4
																																			P0048	Wulai	Ctmax	38.7
																																			P0130	Wulai	Ctmax	37.3
																																			P0124	Wulai	Ctmax	38.9
																																			O9688	Wulai	Ctmax	38.4
																																			P0275	Wulai	Ctmax	40.1
																																			Q3573	Wulai	Ctmax	37.6
																																			Q3603	Wulai	Ctmax	37.6
																																			Q3436	Wulai	Ctmax	35.9
																																			Q3457	Wulai	Ctmax	38.8
																																			Q3529	Wulai	Ctmax	38.5
																																			Q3513	Wulai	Ctmax	36.4
																																			Q3654	Wulai	Ctmax	37.2
																																			Q3684	Wulai	Ctmax	38
																																			Q6720	Wulai	Ctmax	38.5
																																			Q6709	Wulai	Ctmax	39.1
																																			Q6753	Wulai	Ctmax	37.4
																																			Q6761	Wulai	Ctmax	37.8
																																			Q6836	Wulai	Ctmax	37.8
																																			Q6828	Wulai	Ctmax	39
																																			Q7354	Wulai	Ctmax	37.7
																																			Q7359	Wulai	Ctmax	37.2
																																			Q6855	Wulai	Ctmax	38
																																			Q6852	Wulai	Ctmax	37.2
																																			Q6910	Wulai	Ctmax	37.3
																																			Q6898	Wulai	Ctmax	38.9
																																			Q7718	Wulai	Ctmax	39.1
																																			Q7723	Wulai	Ctmax	38.2
																																			Q7783	Wulai	Ctmax	37.5
																																			Q7755	Wulai	Ctmax	38.1
																																			Q7675	Wulai	Ctmax	39
																																			Q7678	Wulai	Ctmax	38.7
																																			Q7610	Wulai	Ctmax	37.9
																																			Q7650	Wulai	Ctmax	38.1
																																			Q7590	Wulai	Ctmax	37.9
																																			Q7578	Wulai	Ctmax	37.8
																																			Q2880	Mt. Hehuan	Ctmax	37.7
																																			Q2892	Mt. Hehuan	Ctmax	37
																																			Q3049	Mt. Hehuan	Ctmax	37.1
																																			Q3055	Mt. Hehuan	Ctmax	37.5
																																			Q2961	Mt. Hehuan	Ctmax	36.3
																																			Q2959	Mt. Hehuan	Ctmax	37.6
																																			Q3026	Mt. Hehuan	Ctmax	37.7
																																			Q3023	Mt. Hehuan	Ctmax	37.4
																																			Q2991	Mt. Hehuan	Ctmax	38.9
																																			Q2992	Mt. Hehuan	Ctmax	39.4
																																			Q4321	Mt. Hehuan	Ctmax	37.2
																																			Q4356	Mt. Hehuan	Ctmax	37.3
																																			Q4960	Mt. Hehuan	Ctmax	37.3
																																			Q4412	Mt. Hehuan	Ctmax	38.7
																																			Q4406	Mt. Hehuan	Ctmax	38.3
																																			Q4257	Mt. Hehuan	Ctmax	36.3
																																			Q4304	Mt. Hehuan	Ctmax	38.4
																																			Q4374	Mt. Hehuan	Ctmax	37.1
																																			Q4385	Mt. Hehuan	Ctmax	38.2
																																			Q8394	Mt. Hehuan	Ctmax	38.5
																																			Q8375	Mt. Hehuan	Ctmax	39.4
																																			Q8446	Mt. Hehuan	Ctmax	38.5
																																			Q8439	Mt. Hehuan	Ctmax	38.5
																																			Q8353	Mt. Hehuan	Ctmax	40.1
																																			Q8349	Mt. Hehuan	Ctmax	39
																																			Q8268	Mt. Hehuan	Ctmax	38.9
																																			Q8248	Mt. Hehuan	Ctmax	38.4
																																			Q8613	Mt. Hehuan	Ctmax	37.7
																																			Q8601	Mt. Hehuan	Ctmax	37.9
																																			R2181	Mt. Hehuan	Ctmax	39
																																			R2165	Mt. Hehuan	Ctmax	38.6
																																			R2070	Mt. Hehuan	Ctmax	37.9
																																			R2088	Mt. Hehuan	Ctmax	39.1
																																			R2049	Mt. Hehuan	Ctmax	38.4
																																			R2031	Mt. Hehuan	Ctmax	39
																																			R2104	Mt. Hehuan	Ctmax	38.8
																																			R2111	Mt. Hehuan	Ctmax	39.2
																																			R2022	Mt. Hehuan	Ctmax	36.5
																																			R2020	Mt. Hehuan	Ctmax	38.9
																																			R2201	Mt. Hehuan	Ctmax	38.7
																																			R3917	Mt. Hehuan	Ctmax	39.6
																																			R3935	Mt. Hehuan	Ctmax	38.4
																																			R3600	Mt. Hehuan	Ctmax	38.4
																																			R3619	Mt. Hehuan	Ctmax	37.6
																																			R3902	Mt. Hehuan	Ctmax	38.6
																																			R3889	Mt. Hehuan	Ctmax	37.2
																																			R3649	Mt. Hehuan	Ctmax	39.3
																																			R3576	Mt. Hehuan	Ctmax	38.5
																																			R3640	Mt. Hehuan	Ctmax	37.4
																																			R3596	Mt. Hehuan	Ctmax	38.6
																																			R3838	Mt. Hehuan	Ctmax	37.7
																																			R3850	Mt. Hehuan	Ctmax	36.5
																																			R3659	Mt. Hehuan	Ctmax	38.1
																																			R3683	Mt. Hehuan	Ctmax	38.4
																																			R3864	Mt. Hehuan	Ctmax	38.2
																																			R3876	Mt. Hehuan	Ctmax	37.8
																																			R3807	Mt. Hehuan	Ctmax	38.9
																																			R3817	Mt. Hehuan	Ctmax	37.8
																																			R3782	Mt. Hehuan	Ctmax	39.9
																																			R3796	Mt. Hehuan	Ctmax	40
																																			R3589	Mt. Hehuan	Ctmax	38.9
																																			R3653	Mt. Hehuan	Ctmax	37.3
																																			R3897	Mt. Hehuan	Ctmax	38.2
																																			R3891	Mt. Hehuan	Ctmax	36.7
																																			R3831	Mt. Hehuan	Ctmax	38.2
																																			R3852	Mt. Hehuan	Ctmax	39.1
																																			R3928	Mt. Hehuan	Ctmax	38.6
																																			R3912	Mt. Hehuan	Ctmax	37
																																			R3609	Mt. Hehuan	Ctmax	38.2
																																			R3824	Mt. Hehuan	Ctmax	37.3
																																			R3814	Mt. Hehuan	Ctmax	39.1
																																			R3867	Mt. Hehuan	Ctmax	39.2
																																			R3780	Mt. Hehuan	Ctmax	38.6
																																			R3786	Mt. Hehuan	Ctmax	38.2
																																			R3666	Mt. Hehuan	Ctmax	38.9
																																			R3680	Mt. Hehuan	Ctmax	38.4
																																			R3872	Mt. Hehuan	Ctmax	37.7
																																			Q2880	Mt. Hehuan	Ctmax	37.7
																																			Q2892	Mt. Hehuan	Ctmax	37
																																			Q3049	Mt. Hehuan	Ctmax	37.1
																																			Q3055	Mt. Hehuan	Ctmax	37.5
																																			Q2961	Mt. Hehuan	Ctmax	36.3
																																			Q2959	Mt. Hehuan	Ctmax	37.6
																																			Q3026	Mt. Hehuan	Ctmax	37.7
																																			Q3023	Mt. Hehuan	Ctmax	37.4
																																			Q2991	Mt. Hehuan	Ctmax	38.9
																																			Q2992	Mt. Hehuan	Ctmax	39.4
																																			Q4321	Mt. Hehuan	Ctmax	37.2
																																			Q4356	Mt. Hehuan	Ctmax	37.3
																																			Q4960	Mt. Hehuan	Ctmax	37.3
																																			Q4412	Mt. Hehuan	Ctmax	38.7
																																			Q4406	Mt. Hehuan	Ctmax	38.3
																																			Q4257	Mt. Hehuan	Ctmax	36.3
																																			Q4304	Mt. Hehuan	Ctmax	38.4
																																			Q4374	Mt. Hehuan	Ctmax	37.1
																																			Q4385	Mt. Hehuan	Ctmax	38.2
																																			Q8394	Mt. Hehuan	Ctmax	38.5
																																			Q8375	Mt. Hehuan	Ctmax	39.4
																																			Q8446	Mt. Hehuan	Ctmax	38.5
																																			Q8439	Mt. Hehuan	Ctmax	38.5
																																			Q8353	Mt. Hehuan	Ctmax	40.1
																																			Q8349	Mt. Hehuan	Ctmax	39
																																			Q8268	Mt. Hehuan	Ctmax	38.9
																																			Q8248	Mt. Hehuan	Ctmax	38.4
																																			Q8613	Mt. Hehuan	Ctmax	37.7
																																			Q8601	Mt. Hehuan	Ctmax	37.9
																																			R2181	Mt. Hehuan	Ctmax	39
																																			R2165	Mt. Hehuan	Ctmax	38.6
																																			R2070	Mt. Hehuan	Ctmax	37.9
																																			R2088	Mt. Hehuan	Ctmax	39.1
																																			R2049	Mt. Hehuan	Ctmax	38.4
																																			R2031	Mt. Hehuan	Ctmax	39
																																			R2104	Mt. Hehuan	Ctmax	38.8
																																			R2111	Mt. Hehuan	Ctmax	39.2
																																			R2022	Mt. Hehuan	Ctmax	36.5
																																			R2020	Mt. Hehuan	Ctmax	38.9
																																			R2201	Mt. Hehuan	Ctmax	38.7
																																			R3917	Mt. Hehuan	Ctmax	39.6
																																			R3935	Mt. Hehuan	Ctmax	38.4
																																			R3600	Mt. Hehuan	Ctmax	38.4
																																			R3619	Mt. Hehuan	Ctmax	37.6
																																			R3902	Mt. Hehuan	Ctmax	38.6
																																			R3889	Mt. Hehuan	Ctmax	37.2
																																			R3649	Mt. Hehuan	Ctmax	39.3
																																			R3576	Mt. Hehuan	Ctmax	38.5
																																			R3640	Mt. Hehuan	Ctmax	37.4
																																			R3596	Mt. Hehuan	Ctmax	38.6
																																			R3838	Mt. Hehuan	Ctmax	37.7
																																			R3850	Mt. Hehuan	Ctmax	36.5
																																			R3659	Mt. Hehuan	Ctmax	38.1
																																			R3683	Mt. Hehuan	Ctmax	38.4
																																			R3864	Mt. Hehuan	Ctmax	38.2
																																			R3876	Mt. Hehuan	Ctmax	37.8
																																			R3807	Mt. Hehuan	Ctmax	38.9
																																			R3817	Mt. Hehuan	Ctmax	37.8
																																			R3782	Mt. Hehuan	Ctmax	39.9
																																			R3796	Mt. Hehuan	Ctmax	40
																																			R3589	Mt. Hehuan	Ctmax	38.9
																																			R3653	Mt. Hehuan	Ctmax	37.3
																																			R3897	Mt. Hehuan	Ctmax	38.2
																																			R3891	Mt. Hehuan	Ctmax	36.7
																																			R3831	Mt. Hehuan	Ctmax	38.2
																																			R3852	Mt. Hehuan	Ctmax	39.1
																																			R3928	Mt. Hehuan	Ctmax	38.6
																																			R3912	Mt. Hehuan	Ctmax	37
																																			R3609	Mt. Hehuan	Ctmax	38.2
																																			R3824	Mt. Hehuan	Ctmax	37.3
																																			R3814	Mt. Hehuan	Ctmax	39.1
																																			R3867	Mt. Hehuan	Ctmax	39.2
																																			R3780	Mt. Hehuan	Ctmax	38.6
																																			R3786	Mt. Hehuan	Ctmax	38.2
																																			R3666	Mt. Hehuan	Ctmax	38.9
																																			R3680	Mt. Hehuan	Ctmax	38.4
																																			R3872	Mt. Hehuan	Ctmax	37.7
																																			O4360	Mt. Lala	Ctmax	40.6
																																			O4366	Mt. Lala	Ctmax	39.8
																																			O4240	Mt. Lala	Ctmax	40
																																			O4232	Mt. Lala	Ctmax	38.7
																																			O4409	Mt. Lala	Ctmax	38.8
																																			O4386	Mt. Lala	Ctmax	38.5
																																			O4208	Mt. Lala	Ctmax	38.1
																																			O4206	Mt. Lala	Ctmax	38.1
																																			O4331	Mt. Lala	Ctmax	39
																																			O4332	Mt. Lala	Ctmax	39.3
																																			O4260	Mt. Lala	Ctmax	37.8
																																			O4261	Mt. Lala	Ctmax	37.5
																																			O4575	Mt. Lala	Ctmax	39.1
																																			O4571	Mt. Lala	Ctmax	38.7
																																			O4554	Mt. Lala	Ctmax	39.2
																																			O4557	Mt. Lala	Ctmax	38.6
																																			O4282	Mt. Lala	Ctmax	38.8
																																			O4279	Mt. Lala	Ctmax	39.6
																																			O4519	Mt. Lala	Ctmax	39.4
																																			O4517	Mt. Lala	Ctmax	38.9
																																			O4671	Mt. Lala	Ctmax	38.4
																																			O4673	Mt. Lala	Ctmax	38
																																			O4546	Mt. Lala	Ctmax	40.8
																																			O4544	Mt. Lala	Ctmax	40.7
																																			O4689	Mt. Lala	Ctmax	38.4
																																			O4680	Mt. Lala	Ctmax	39
																																			O4233	Mt. Lala	Ctmax	40.6
																																			O4249	Mt. Lala	Ctmax	38.8
																																			O4235	Mt. Lala	Ctmax	39.6
																																			O4234	Mt. Lala	Ctmax	38.7
																																			O4524	Mt. Lala	Ctmax	38.7
																																			O4523	Mt. Lala	Ctmax	39
																																			O4221	Mt. Lala	Ctmax	39.1
																																			O4230	Mt. Lala	Ctmax	38.6
																																			O4229	Mt. Lala	Ctmax	38.5
																																			O4385	Mt. Lala	Ctmax	39.2
																																			O4382	Mt. Lala	Ctmax	37.8

## Sheet: Fig4
a. Wulai				a. Amami Oshima				c. Mt. Lala				d. Mt. Hehuan				e. Mt. Jiajin
elevation	month	Tmean		elevation	month	Tmean		elevation	month	Tmean		elevation	month	Tmean		elevation	month	Tmean
900	1	10.3		700	1	11.5		400	1	12.9		3236	1	-2.7		800	1	6.3
900	2	11.6		700	2	11.8		400	2	13.9		3236	2	-2.6		800	2	9.5
900	3	13.2		700	3	14.1		400	3	15.5		3236	3	0.3		800	3	13.8
900	4	16.7		700	4	17.6		400	4	19.2		3236	4	4.1		800	4	17.6
900	5	19.4		700	5	20.2		400	5	21.7		3236	5	7.6		800	5	20.9
900	6	21.6		700	6	23.1		400	6	24		3236	6	9.1		800	6	22.7
900	7	23.1		700	7	25.6		400	7	25.6		3236	7	10		800	7	24.4
900	8	22.8		700	8	25.5		400	8	25.2		3236	8	10.3		800	8	24.1
900	9	21.5		700	9	24.2		400	9	23.7		3236	9	9.3		800	9	20.9
900	10	19.4		700	10	21.2		400	10	21.7		3236	10	5.7		800	10	16.8
900	11	16.3		700	11	17.3		400	11	18.4		3236	11	1.7		800	11	11.7
900	12	12.3		700	12	13.1		400	12	14.4		3236	12	-1.4		800	12	6.9
200	1	12.6		60	1	13.5		2000	1	6.4		502	1	14.9		4100	1	-7.5
200	2	13.8		60	2	13.8		2000	2	7.1		502	2	15.6		4100	2	-7
200	3	15.1		60	3	15.8		2000	3	9.4		502	3	18.1		4100	3	-4.8
200	4	18.9		60	4	19.1		2000	4	12.5		502	4	20.9		4100	4	-1.3
200	5	21.8		60	5	21.6		2000	5	15		502	5	22.9		4100	5	3.3
200	6	24.3		60	6	24.6		2000	6	17		502	6	24.5		4100	6	7.9
200	7	26		60	7	27.3		2000	7	18.1		502	7	25.6		4100	7	9.8
200	8	25.7		60	8	27.3		2000	8	17.8		502	8	25.2		4100	8	9.8
200	9	24.2		60	9	25.7		2000	9	16.6		502	9	24.2		4100	9	6.5
200	10	22		60	10	22.9		2000	10	14.4		502	10	22.3		4100	10	0.9
200	11	18.6		60	11	19.2		2000	11	11.7		502	11	19.4		4100	11	-3.6
200	12	14.5		60	12	15.4		2000	12	8.2		502	12	16		4100	12	-6.6

## Sheet: Fig5
a.					b.					c.
population	experimental ID	photoperiod	bury or not		beetle's ID	photoperiod	day after emergence	standardized ovary		nest	temperature	population	burying
Mt. Lala	n4142	short	1		O1619	long	0	0.0245232		n6135	12	Amami	1
Mt. Lala	n4143	short	1		O1633	long	0	0.0325		n6136	12	Amami	1
Mt. Lala	n4144	short	1		O1734	long	0	0.0186131		n6137	12	Amami	1
Mt. Lala	n4145	short	1		O1639	long	0	0.0139535		n6138	12	Amami	0
Mt. Lala	n4146	short	1		O1733	long	0	0.0108108		n6139	12	Amami	1
Mt. Lala	n4147	short	1		R4988	long	0	0.00740741		n6140	12	Amami	0
Mt. Lala	n4152	long	1		R4990	long	0	0.00548781		n6141	12	Amami	0
Mt. Lala	n4153	long	1		R4971	long	0	0.000769231		n6142	12	Amami	0
Mt. Lala	n4154	long	1		R4976	long	0	0.00547445		n6143	12	Amami	1
Mt. Lala	n4155	long	1		R4992	long	0	0.00429688		n6144	12	Amami	0
Mt. Lala	n4156	long	1		O1736	long	7	0.0137931		n6145	12	Amami	0
Mt. Lala	n4157	long	1		O1739	long	7	0.0153846		n6146	12	Amami	1
Mt. Lala	n4158	short	1		O1611	long	7	0.0154971		n6147	12	Amami	0
Mt. Lala	n4159	short	1		O1608	long	7	0.00744417		n6148	12	Amami	1
Mt. Lala	n4160	long	1		O7762	long	7	0.0100257		n6149	12	Amami	1
Mt. Lala	n4161	long	1		O7879	long	7	0.00365854		n6150	12	Amami	1
Mt. Lala	n4109	short	1		O7946	long	7	0.00769231		n6646	12	Amami	0
Mt. Lala	n4110	short	1		O7799	long	7	0.0147147		n6647	12	Amami	0
Mt. Lala	n4111	short	1		O7852	long	7	0.00945274		n6648	12	Amami	1
Mt. Lala	n4112	short	1		O7881	long	7	0.00322581		n6649	12	Amami	1
Mt. Lala	n4113	long	1		O7864	long	7	0.0102804		n6650	12	Amami	1
Mt. Lala	n4114	long	1		O7863	long	7	0.0114286		n6651	12	Amami	1
Mt. Lala	n4115	long	1		O7867	long	7	0.00391389		n6652	12	Amami	0
Mt. Lala	n4116	long	1		O7764	long	7	0.00848624		n6653	12	Amami	0
Mt. Lala	n4117	short	1		O7847	long	7	0.029316		n6755	12	Amami	1
Mt. Lala	n4118	short	1		O7939	long	7	0.0129412		n6756	12	Amami	1
Mt. Lala	n4119	short	1		O7939	long	7	0.0129412		n6757	12	Amami	1
Mt. Lala	n4120	short	1		O1736	long	14	0.0137931		n6758	12	Amami	1
Mt. Lala	n4121	long	1		O1739	long	14	0.0153846		n6774	12	Amami	1
Mt. Lala	n4122	long	1		O1611	long	14	0.0154971		n6775	12	Amami	1
Mt. Lala	n4123	long	1		O1608	long	14	0.00744417		n6776	12	Amami	1
Mt. Lala	n4124	long	1		O7762	long	14	0.0100257		n6777	12	Amami	1
Wulai	n1497	long	1		O7879	long	14	0.00365854		n5780	16	Amami	0
Wulai	n1498	long	1		O7946	long	14	0.00769231		n5781	16	Amami	1
Wulai	n1499	long	0		O7799	long	14	0.0147147		n6638	16	Amami	0
Wulai	n1500	long	1		O7852	long	14	0.00945274		n6639	16	Amami	1
Wulai	n1501	long	1		O7881	long	14	0.00322581		n6640	16	Amami	0
Wulai	n2394	long	1		O7864	long	14	0.0102804		n6641	16	Amami	1
Wulai	n2395	long	0		O7863	long	14	0.0114286		n6642	16	Amami	1
Wulai	n2396	long	1		O7867	long	14	0.00391389		n6643	16	Amami	1
Wulai	n2397	long	0		O7764	long	14	0.00848624		n6644	16	Amami	1
Wulai	n2391	long	1		O7847	long	14	0.029316		n6645	16	Amami	0
Wulai	n2392	long	0		O7939	long	14	0.0129412		n6666	16	Amami	0
Wulai	n2488	long	1		O7939	long	14	0.0129412		n6667	16	Amami	1
Wulai	n2489	long	0		O1599	short	0	0.0116541		n6672	16	Amami	0
Wulai	n2490	long	1		O1601	short	0	0.0107239		n6739	16	Amami	1
Wulai	n2491	long	0		O1498	short	0	0.0690608		n6740	16	Amami	1
Wulai	n2492	long	0		O1506	short	0	0.0138329		n6741	16	Amami	1
Wulai	n2493	long	1		O1600	short	0	0.0140684		n6742	16	Amami	1
Wulai	n1604	short	1		O1710	short	0	0.0238938		n6747	16	Amami	1
Wulai	n1605	short	1		O1709	short	0	0.0112782		n6748	16	Amami	1
Wulai	n1606	short	1		O1717	short	0	0.00716511		n6749	16	Amami	1
Wulai	n1607	short	1		O1705	short	7	0.0324324		n6750	16	Amami	1
Wulai	n1608	short	1		O1720	short	7	0.0170918		n6759	16	Amami	1
Wulai	n2390	short	1		O1728	short	7	0.0443262		n6760	16	Amami	1
Wulai	n2393	short	1		O1726	short	7	0.039267		n6761	16	Amami	1
Wulai	n2494	short	1		O1729	short	7	0.0263393		n6762	16	Amami	1
Wulai	n2495	short	1		O1616	short	7	0.040856		n6778	16	Amami	1
Wulai	n2496	short	1		O1615	short	7	0.0380556		n6779	16	Amami	1
Wulai	n2497	short	1		O1715	short	7	0.0171271		n6780	16	Amami	1
Wulai	n2498	short	1		O1716	short	7	0.0516827		n6781	16	Amami	1
Wulai	n2499	short	1		O1725	short	7	0.0527981		n6107	20	Amami	1
Wulai	n2500	short	1		O1714	short	7	0.0443155		n6108	20	Amami	1
Wulai	n2501	short	1		O1712	short	7	0.0367725		n6109	20	Amami	0
Wulai	n2502	short	1		O7934	short	7	0.0421725		n6110	20	Amami	0
Wulai	n2503	short	1		O7975	short	7	0.0632047		n6111	20	Amami	1
Wulai	n2589	short	1		O7967	short	7	0.0321053		n6112	20	Amami	1
Wulai	n2583	short	1		O7970	short	7	0.044		n6114	20	Amami	1
Wulai	n2584	short	1		O7972	short	7	0.0422925		n6115	20	Amami	0
Wulai	n2586	short	1		O7775	short	7	0.0411311		n6116	20	Amami	1
Wulai	n2590	short	1		O7835	short	7	0.0399491		n6117	20	Amami	0
Wulai	n2591	short	1		O7772	short	7	0.0483871		n6118	20	Amami	1
Wulai	n2587	short	1		O7845	short	7	0.0567568		n6611	20	Amami	0
Wulai	n2585	short	1		O7896	short	7	0.043956		n6612	20	Amami	1
Wulai	n2588	short	1		O1567	short	14	0.00672854		n6613	20	Amami	1
Wulai	n2592	short	1		O1575	short	14	0.0498734		n6614	20	Amami	1
Wulai	n2581	long	1		O1581	short	14	0.0463054		n6615	20	Amami	0
Wulai	n2579	long	0		O1588	short	14	0.0663889		n6616	20	Amami	0
Wulai	n2582	long	0		O1566	short	14	0.0412371		n6617	20	Amami	0
Wulai	n2580	long	0		O1589	short	14	0.0615385		n6618	20	Amami	1
Wulai	n2577	long	1		O7888	short	14	0.0477987		n6619	20	Amami	1
Wulai	n2578	long	0		O7838	short	14	0.0383598		n6620	20	Amami	0
Wulai	n2710	long	0		O7982	short	14	0.0538674		n6621	20	Amami	1
Wulai	n2711	long	0		O7834	short	14	0.0520231		n6622	20	Amami	1
Wulai	n2712	long	0		O7897	short	14	0.0405797		n6623	20	Amami	1
Wulai	n2713	long	0		O7900	short	14	0.0594752		n6624	20	Amami	1
Wulai	n2714	long	0		O7890	short	14	0.0788177		n6625	20	Amami	0
Wulai	n2715	long	0		O7908	short	14	0.0286885		n6626	20	Amami	0
Wulai	n2716	short	1		O7756	short	14	0.0333333		n5683	12	Mt. Hehuan	0
Wulai	n2717	short	1		O7837	short	14	0.0553191		n5684	12	Mt. Hehuan	1
Wulai	n2718	short	1		O7827	short	14	0.0586777		n5689	12	Mt. Hehuan	1
Wulai	n2719	short	1		O7904	short	14	0.0613333		n5690	12	Mt. Hehuan	1
Wulai	n2720	short	1		O7781	short	14	0.0479233		n5695	12	Mt. Hehuan	1
Wulai	n2721	short	1		M8702	short	14	0.0608392		n5696	12	Mt. Hehuan	1
Wulai	n2722	short	1		M8694	short	14	0.0596685		n5162	16	Mt. Hehuan	1
Wulai	n2723	short	1		M8664	short	14	0.0492669		n5163	16	Mt. Hehuan	1
Wulai	n2724	short	1		M8567	short	14	0.0736607		n5164	16	Mt. Hehuan	1
Wulai	n2725	short	0		M8759	short	14	0.0575071		n5165	16	Mt. Hehuan	1
Wulai	n4550	short	1		M8554	short	14	0.0726817		n5166	16	Mt. Hehuan	1
Wulai	n4551	short	0							n5367	16	Mt. Hehuan	1
Wulai	n4552	short	1							n5372	16	Mt. Hehuan	1
Wulai	n4553	short	1							n5373	16	Mt. Hehuan	1
Wulai	n4554	short	1							n5374	16	Mt. Hehuan	1
Wulai	n4555	short	1							n5375	16	Mt. Hehuan	1
Wulai	n4556	short	1							n5376	16	Mt. Hehuan	0
Wulai	n4557	short	1							n5377	16	Mt. Hehuan	1
Wulai	n4558	short	1							n5378	16	Mt. Hehuan	1
Wulai	n4559	short	1							n5379	16	Mt. Hehuan	1
Wulai	n4560	long	1							n5380	16	Mt. Hehuan	1
Wulai	n4561	long	1							n5381	16	Mt. Hehuan	1
Wulai	n4562	long	1							n5382	16	Mt. Hehuan	1
Wulai	n4563	long	1							n5383	16	Mt. Hehuan	1
Wulai	n4564	long	0							n5384	16	Mt. Hehuan	0
Wulai	n4565	long	0							n5385	16	Mt. Hehuan	1
Wulai	n4566	long	0							n5386	16	Mt. Hehuan	1
Wulai	n4567	long	1							n5387	16	Mt. Hehuan	1
Wulai	n4568	long	0							n5388	16	Mt. Hehuan	1
Wulai	n4569	long	1							n5389	16	Mt. Hehuan	1
Wulai	n4540	long	0							n5390	16	Mt. Hehuan	1
Wulai	n4541	long	0							n5391	16	Mt. Hehuan	1
Wulai	n4542	long	0							n5681	16	Mt. Hehuan	0
Wulai	n4543	long	0							n5682	16	Mt. Hehuan	1
Wulai	n4544	long	1							n5687	16	Mt. Hehuan	1
Wulai	n4545	long	1							n5688	16	Mt. Hehuan	1
Wulai	n4546	long	1							n5693	16	Mt. Hehuan	1
Wulai	n4547	long	1							n5694	16	Mt. Hehuan	0
Wulai	n4548	long	0							n5394	20	Mt. Hehuan	1
Wulai	n4549	long	0							n5395	20	Mt. Hehuan	1
Wulai	n4523	short	1							n5396	20	Mt. Hehuan	1
Wulai	n4524	short	1							n5397	20	Mt. Hehuan	1
Wulai	n4525	short	1							n5398	20	Mt. Hehuan	1
Wulai	n4526	short	1							n5399	20	Mt. Hehuan	1
Wulai	n4527	short	1							n5400	20	Mt. Hehuan	1
Wulai	n4528	short	1							n5401	20	Mt. Hehuan	1
Wulai	n4529	short	1							n5406	20	Mt. Hehuan	1
Wulai	n4530	short	1							n5407	20	Mt. Hehuan	1
Wulai	n4531	short	0							n5408	20	Mt. Hehuan	1
Wulai	n4532	short	1							n5409	20	Mt. Hehuan	1
Wulai	n4570	short	1							n5411	20	Mt. Hehuan	1
Wulai	n4571	short	1							n5412	20	Mt. Hehuan	1
Wulai	n4572	short	1							n5501	20	Mt. Hehuan	1
Wulai	n4573	short	1							n5502	20	Mt. Hehuan	1
Wulai	n4574	short	1							n5503	20	Mt. Hehuan	1
Wulai	n4575	short	1							n5504	20	Mt. Hehuan	1
Wulai	n4576	short	0							n5719	20	Mt. Hehuan	1
Wulai	n4577	short	1							n5720	20	Mt. Hehuan	1
Wulai	n4578	short	0							n5721	20	Mt. Hehuan	1
Wulai	n4579	short	1							n5722	20	Mt. Hehuan	1
Wulai	n4593	long	1							n5723	20	Mt. Hehuan	1
Wulai	n4594	long	1							n5724	20	Mt. Hehuan	1
Wulai	n4595	long	0							n5430	16	Mt. Lala	1
Wulai	n4596	long	0							n5431	16	Mt. Lala	1
Wulai	n4597	long	0							n5432	16	Mt. Lala	1
Wulai	n4598	long	0							n5433	16	Mt. Lala	1
Wulai	n4599	long	1							n5434	16	Mt. Lala	1
Wulai	n4600	long	0							n5435	16	Mt. Lala	1
Wulai	n4601	long	0							n5442	16	Mt. Lala	1
Wulai	n4602	long	0							n5443	16	Mt. Lala	1
Amami	n3615	short	1							n5402	20	Mt. Lala	1
Amami	n3616	short	1							n5403	20	Mt. Lala	1
Amami	n3617	short	1							n5404	20	Mt. Lala	1
Amami	n3618	short	1							n5405	20	Mt. Lala	1
Amami	n3619	long	1							n5414	20	Mt. Lala	1
Amami	n3620	long	0							n5415	20	Mt. Lala	1
Amami	n3621	long	0							n5416	20	Mt. Lala	1
Amami	n3622	long	1							n5417	20	Mt. Lala	1
Amami	n3626	long	0							n5448	20	Mt. Lala	1
Amami	n3627	long	0							n5449	20	Mt. Lala	1
Amami	n3628	short	1							n5450	20	Mt. Lala	1
Amami	n3629	short	1							n5451	20	Mt. Lala	1
Amami	n3630	short	1							n5452	20	Mt. Lala	1
Amami	n3631	short	1							n5453	20	Mt. Lala	1
Amami	n3632	long	0							n5454	20	Mt. Lala	1
Amami	n3633	long	0							n5455	20	Mt. Lala	1
Amami	n3635	long	0							n5477	20	Mt. Lala	1
Amami	n3636	short	0							n5478	20	Mt. Lala	1
Amami	n3637	short	1							n5479	20	Mt. Lala	1
Amami	n3638	long	0							n5480	20	Mt. Lala	1
Amami	n3649	long	1							n5646	12	Wulai	0
Amami	n3650	long	0							n5647	12	Wulai	0
Amami	n3651	long	1							n5648	12	Wulai	1
Amami	n3652	long	1							n5649	12	Wulai	1
Amami	n3653	long	1							n5644	16	Wulai	1
Amami	n3654	long	1							n5645	16	Wulai	1
Amami	n3659	long	0							n5961	12	Mt. Jiajin	1
Amami	n3660	long	1							n5962	12	Mt. Jiajin	1
Amami	n3661	short	1							n5963	12	Mt. Jiajin	1
Amami	n3661	short	1							n5964	12	Mt. Jiajin	1
Amami	n3662	short	1							n5965	12	Mt. Jiajin	1
Amami	n3697	short	1							n5966	12	Mt. Jiajin	1
Amami	n3698	short	1							n5950	16	Mt. Jiajin	1
Amami	n3699	short	0							n5951	16	Mt. Jiajin	1
Amami	n3700	short	1							n5952	16	Mt. Jiajin	1
Amami	n3702	long	0							n5953	16	Mt. Jiajin	1
Amami	n3703	long	0							n5954	16	Mt. Jiajin	1
Amami	n3704	long	0							n5955	16	Mt. Jiajin	1
Amami	n3763	short	1							n5940	20	Mt. Jiajin	1
Amami	n3844	long	0							n5941	20	Mt. Jiajin	1
Amami	n3846	long	0							n5942	20	Mt. Jiajin	1
Amami	n3847	long	0							n5943	20	Mt. Jiajin	1
Amami	n3849	short	1							n5944	20	Mt. Jiajin	1
Amami	n3850	short	0							n5945	20	Mt. Jiajin	1
Amami	n3851	short	0							n4716	12	Mt. Lala	1
Amami	n3853	short	1							n4717	12	Mt. Lala	1
Amami	n3854	short	1							n4718	12	Mt. Lala	1
Amami	n3855	short	0							n4508	12	Wulai	1
Amami	n3856	short	1							n4509	12	Wulai	1
Amami	n3857	long	0							n4510	12	Wulai	1
Amami	n3858	long	0							n4539	12	Wulai	1
Amami	n3859	long	0							n4892	16	Wulai	1
Amami	n3860	long	0							n4893	16	Wulai	1
Amami	n3877	short	1							n4894	16	Wulai	1
Amami	n3878	short	1							n4895	16	Wulai	1
Amami	n3879	long	0							n4896	16	Wulai	0
Amami	n3880	long	0							n4897	16	Wulai	0
Mt. Hehuan	n4026	short	1							n4886	20	Wulai	1
Mt. Hehuan	n4027	short	1							n4887	20	Wulai	1
Mt. Hehuan	n4029	short	1							n4888	20	Wulai	1
Mt. Hehuan	n4030	short	1							n4889	20	Wulai	1
Mt. Hehuan	n4031	short	0							n4890	20	Wulai	1
Mt. Hehuan	n4033	long	1							n4891	20	Wulai	1
Mt. Hehuan	n4034	long	1							n4892	20	Wulai	1
Mt. Hehuan	n4035	long	1							n4893	20	Wulai	1
Mt. Hehuan	n4036	long	1							n4571	12	Mt. Hehuan	1
Mt. Hehuan	n4038	long	0							n4570	12	Mt. Hehuan	1
Mt. Hehuan	n4189	short	1							n5028	16	Mt. Hehuan	0
Mt. Hehuan	n4190	short	1							n5029	16	Mt. Hehuan	1
Mt. Hehuan	n4191	short	1							n5030	16	Mt. Hehuan	1
Mt. Hehuan	n4192	short	0							n5031	16	Mt. Hehuan	1
Mt. Hehuan	n4193	short	1							n5032	16	Mt. Hehuan	1
Mt. Hehuan	n4194	short	1							n5033	16	Mt. Hehuan	1
Mt. Hehuan	n4195	short	1							n4725	16	Mt. Lala	1
Mt. Hehuan	n4196	short	1							n4726	16	Mt. Lala	1
Mt. Hehuan	n4197	long	1							n4727	16	Mt. Lala	1
Mt. Hehuan	n4198	long	1							n4728	16	Mt. Lala	1
Mt. Hehuan	n4199	long	1							n4729	16	Mt. Lala	1
Mt. Hehuan	n4200	long	1							n4730	16	Mt. Lala	1
Mt. Hehuan	n4438	short	1							n4719	20	Mt. Lala	1
Mt. Hehuan	n4439	short	1							n4720	20	Mt. Lala	1
Mt. Hehuan	n4440	short	1							n4721	20	Mt. Lala	1
Mt. Hehuan	n4441	short	1							n4722	20	Mt. Lala	1
Mt. Hehuan	n4442	short	1							n4723	20	Mt. Lala	1
Mt. Hehuan	n4443	short	0							n4724	20	Mt. Lala	1
Mt. Hehuan	n4444	short	1							n5106	20	Mt. Lala	1
Mt. Hehuan	n4445	short	1
Mt. Hehuan	n4446	short	1
Mt. Hehuan	n4447	short	1
Mt. Hehuan	n4448	short	1
Mt. Hehuan	n4449	short	1
Mt. Hehuan	n4450	short	1
Mt. Hehuan	n4451	short	1
Mt. Hehuan	n4452	long	1
Mt. Hehuan	n4453	long	1
Mt. Hehuan	n4454	long	1
Mt. Hehuan	n4455	long	1
Mt. Hehuan	n4456	long	1
Mt. Hehuan	n4457	long	1
Mt. Hehuan	n4458	long	1
Mt. Hehuan	n4459	long	1
Mt. Hehuan	n4460	long	1
Mt. Hehuan	n4461	long	1
Mt. Hehuan	n4462	long	1
Mt. Hehuan	n4463	long	1
Mt. Hehuan	n4464	long	0
Mt. Hehuan	n4465	long	1
Mt. Jiajin	n5256	short	0
Mt. Jiajin	n5259	short	1
Mt. Jiajin	n5263	short	0
Mt. Jiajin	n5265	short	0
Mt. Jiajin	n5266	short	0
Mt. Jiajin	n5267	short	0
Mt. Jiajin	n5268	short	0
Mt. Jiajin	n5271	long	1
Mt. Jiajin	n5272	long	1
Mt. Jiajin	n5273	long	1
Mt. Jiajin	n5279	long	1
Mt. Jiajin	n5281	long	1
Mt. Jiajin	n5283	long	1
Mt. Jiajin	n5285	long	1
Mt. Jiajin	n5292	short	0
Mt. Jiajin	n5296	short	0
Mt. Jiajin	n5297	short	0
Mt. Jiajin	n5298	short	0
Mt. Jiajin	n5299	short	0
Mt. Jiajin	n5300	short	0
Mt. Jiajin	n5304	long	1
Mt. Jiajin	n5305	long	1
Mt. Jiajin	n5306	long	1
Mt. Jiajin	n5308	long	1
Mt. Jiajin	n5315	long	1
Mt. Jiajin	n5327	short	0
Mt. Jiajin	n5328	short	0
Mt. Jiajin	n5329	short	0
Mt. Jiajin	n5330	short	0
Mt. Jiajin	n5331	short	0
Mt. Jiajin	n5332	short	0
Mt. Jiajin	n5334	short	0
Mt. Jiajin	n5335	short	0
Mt. Jiajin	n5336	short	0
Mt. Jiajin	n5338	short	0
Mt. Jiajin	n5339	short	0
Mt. Jiajin	n5340	short	0
Mt. Jiajin	n5342	long	1
Mt. Jiajin	n5343	long	1
Mt. Jiajin	n5344	long	1
Mt. Jiajin	n5345	long	1
Mt. Jiajin	n5347	long	1
Mt. Jiajin	n5348	long	1
Mt. Jiajin	n5349	long	1
Mt. Jiajin	n5350	long	1
Mt. Jiajin	n5351	long	1
Mt. Jiajin	n5352	long	1
Mt. Jiajin	n5353	long	1
Mt. Jiajin	n5354	long	1

## Sheet: Fig6
a.b.c.d.									e.f.g.h
Year_set	Month_set	Day_set	Plot	beetles' pop.	expplace	burying or not	breeding or not		Year_set	Month_set	Day_set	Plot	expplace	beetles' pop.	burying or not	breeding or not
2016	7	15	BKL	Mt. Hehuan	Mt. Hehuan	1	1		2016	12	14	2	Wulai	Wulailai	0	0
2016	7	15	BKL	Wulai	Mt. Hehuan	0	0		2016	12	14	2	Wulai	Wulailai	1	1
2016	7	15	BKL	Mt. Hehuan	Mt. Hehuan	1	1		2016	12	14	3	Wulai	Wulailai	1	1
2016	7	15	BKL	Wulai	Mt. Hehuan	0	0		2016	12	14	4	Wulai	Wulailai	1	1
2016	7	15	13K	Mt. Hehuan	Mt. Hehuan	1	1		2016	12	15	6	Wulai	Wulailai	1	1
2016	7	15	House	Wulai	Mt. Hehuan	0	0		2016	12	15	7	Wulai	Mt. Hehuan	0	0
2016	7	15	House	Wulai	Mt. Hehuan	0	0		2016	12	16	7	Wulai	Wulailai	1	1
2016	7	15	House	Mt. Hehuan	Mt. Hehuan	1	1		2016	12	22	1	Wulai	Mt. Hehuan	1	1
2016	7	15	House	Mt. Hehuan	Mt. Hehuan	1	1		2016	12	22	2	Wulai	Wulailai	1	1
2016	7	28	BKL	Wulai	Mt. Hehuan	0	0		2016	12	22	6	Wulai	Mt. Hehuan	1	0
2016	7	28	BKL	Mt. Hehuan	Mt. Hehuan	1	1		2016	12	22	6	Wulai	Wulailai	1	1
2016	7	28	13K	Wulai	Mt. Hehuan	0	0		2016	12	22	7	Wulai	Wulailai	1	1
2016	7	28	House	Wulai	Mt. Hehuan	0	0		2016	12	23	8	Wulai	Mt. Hehuan	1	1
2016	7	28	House	Wulai	Mt. Hehuan	0	0		2016	12	23	8	Wulai	Wulailai	1	1
2017	7	13	KF	Mt. Hehuan	Mt. Hehuan	1	1		2016	12	28	1	Wulai	Mt. Hehuan	1	1
2017	7	13	KF	Mt. Hehuan	Mt. Hehuan	1	1		2016	12	28	2	Wulai	Mt. Hehuan	1	1
2017	7	13	KF	Mt. Hehuan	Mt. Hehuan	1	1		2016	12	28	3	Wulai	Mt. Hehuan	1	1
2017	7	13	KF	Wulai	Mt. Hehuan	0	0		2016	12	28	6	Wulai	Wulailai	1	1
2017	7	13	KF	Wulai	Mt. Hehuan	1	0		2016	12	28	6	Wulai	Wulailai	0	0
2017	7	13	KF	Wulai	Mt. Hehuan	0	0		2016	12	28	7	Wulai	Mt. Hehuan	1	1
2017	7	13	Bihu	Wulai	Mt. Hehuan	0	0		2016	1	5	1	Wulai	Mt. Hehuan	1	1
2017	7	13	Bihu	Wulai	Mt. Hehuan	0	0		2016	1	5	2	Wulai	Mt. Hehuan	1	1
2017	7	13	Bihu	Mt. Hehuan	Mt. Hehuan	1	0		2016	1	5	2	Wulai	Mt. Hehuan	1	1
2017	7	13	Bihu	Mt. Hehuan	Mt. Hehuan	1	0		2016	1	5	6	Wulai	Mt. Hehuan	1	0
2017	7	13	Bihu	Mt. Hehuan	Mt. Hehuan	1	0		2016	1	5	7	Wulai	Mt. Hehuan	1	1
2017	7	13	T83	Wulai	Mt. Hehuan	0	0		2016	1	5	4	Wulai	Mt. Hehuan	1	0
2017	7	13	BKL	Wulai	Mt. Hehuan	0	0		2016	1	5	5	Wulai	Mt. Hehuan	1	1
2017	7	13	BKL	Wulai	Mt. Hehuan	0	0		2017	2	16	1	Wulai	Mt. Hehuan	1	0
2017	7	13	BKL	Wulai	Mt. Hehuan	0	0		2017	2	16	1	Wulai	Mt. Hehuan	1	1
2017	7	13	BKL	Mt. Hehuan	Mt. Hehuan	1	0		2017	2	16	1	Wulai	Mt. Hehuan	1	0
2017	7	13	BKL	Mt. Hehuan	Mt. Hehuan	0	0		2017	2	16	1	Wulai	Mt. Hehuan	1	1
2017	7	13	BKL	Mt. Hehuan	Mt. Hehuan	1	0		2017	2	16	1	Wulai	Wulailai	0	0
2017	7	13	13K	Wulai	Mt. Hehuan	1	0		2017	2	16	1	Wulai	Wulailai	1	1
2017	7	13	13K	Wulai	Mt. Hehuan	0	0		2017	2	16	2	Wulai	Wulailai	1	0
2017	7	13	13K	Wulai	Mt. Hehuan	0	0		2017	2	16	2	Wulai	Mt. Hehuan	1	0
2017	7	13	13K	Mt. Hehuan	Mt. Hehuan	1	0		2017	2	16	2	Wulai	Mt. Hehuan	1	1
2017	7	13	13K	Mt. Hehuan	Mt. Hehuan	1	0		2017	2	16	2	Wulai	Mt. Hehuan	1	1
2017	7	13	house	Wulai	Mt. Hehuan	1	0		2017	2	16	2	Wulai	Mt. Hehuan	1	1
2017	7	13	house	Wulai	Mt. Hehuan	0	0		2017	2	16	2	Wulai	Mt. Hehuan	1	0
2017	7	13	house	Wulai	Mt. Hehuan	0	0		2017	2	16	2	Wulai	Mt. Hehuan	0	0
2017	7	13	house	Mt. Hehuan	Mt. Hehuan	1	0		2017	2	16	3	Wulai	Mt. Hehuan	1	0
2017	7	13	house	Mt. Hehuan	Mt. Hehuan	1	1		2017	2	16	3	Wulai	Mt. Hehuan	1	0
2017	7	13	house	Mt. Hehuan	Mt. Hehuan	1	1		2017	2	16	3	Wulai	Mt. Hehuan	1	0
2017	7	27	KF	Mt. Hehuan	Mt. Hehuan	0	0		2017	2	16	3	Wulai	Wulailai	1	1
2017	7	27	KF	Mt. Hehuan	Mt. Hehuan	1	1		2017	2	16	5	Wulai	Mt. Hehuan	0	0
2017	7	27	KF	Mt. Hehuan	Mt. Hehuan	1	0		2017	2	16	5	Wulai	Mt. Hehuan	0	0
2017	7	27	KF	Wulai	Mt. Hehuan	0	0		2017	2	16	5	Wulai	Wulailai	1	1
2017	7	27	KF	Wulai	Mt. Hehuan	1	1		2017	2	16	8	Wulai	Mt. Hehuan	1	0
2017	7	27	KF	Wulai	Mt. Hehuan	0	0		2017	2	16	8	Wulai	Wulailai	1	1
2017	7	27	Bihu	Mt. Hehuan	Mt. Hehuan	1	1		2017	2	16	4	Wulai	Wulailai	1	0
2017	7	27	Bihu	Mt. Hehuan	Mt. Hehuan	1	1		2017	2	16	4	Wulai	Mt. Hehuan	0	0
2017	7	27	Bihu	Mt. Hehuan	Mt. Hehuan	0	0		2017	2	16	13	Wulai	Wulailai	1	1
2017	7	27	Bihu	Wulai	Mt. Hehuan	0	0		2017	2	16	13	Wulai	Mt. Hehuan	1	1
2017	7	27	Bihu	Wulai	Mt. Hehuan	1	0		2017	2	16	13	Wulai	Mt. Hehuan	1	1
2017	7	27	T83	Wulai	Mt. Hehuan	0	0		2017	2	16	13	Wulai	Mt. Hehuan	1	1
2017	7	27	T83	Mt. Hehuan	Mt. Hehuan	1	0		2017	2	3	1	Wulai	Mt. Hehuan	1	1
2017	7	27	BKL	Mt. Hehuan	Mt. Hehuan	1	1		2017	2	3	1	Wulai	Wulailai	1	1
2017	7	27	BKL	Mt. Hehuan	Mt. Hehuan	1	1		2017	2	3	1	Wulai	Wulailai	1	1
2017	7	27	BKL	Mt. Hehuan	Mt. Hehuan	1	1		2017	2	3	1	Wulai	Wulailai	0	0
2017	7	27	BKL	Wulai	Mt. Hehuan	1	0		2017	2	3	1	Wulai	Wulailai	1	1
2017	7	27	BKL	Wulai	Mt. Hehuan	1	1		2017	2	3	2	Wulai	Wulailai	0	0
2017	7	27	BKL	Wulai	Mt. Hehuan	1	0		2017	2	3	2	Wulai	Wulailai	1	1
2017	7	27	13K	Wulai	Mt. Hehuan	0	0		2017	2	3	2	Wulai	Mt. Hehuan	1	1
2017	7	27	13K	Wulai	Mt. Hehuan	0	0		2017	2	3	2	Wulai	Wulailai	1	1
2017	7	27	13K	Wulai	Mt. Hehuan	1	1		2017	2	3	2	Wulai	Wulailai	1	1
2017	7	27	13K	Mt. Hehuan	Mt. Hehuan	1	1		2017	2	3	2	Wulai	Wulailai	1	1
2017	7	27	13K	Mt. Hehuan	Mt. Hehuan	1	1		2017	2	3	3	Wulai	Wulailai	1	1
2017	7	27	house	Mt. Hehuan	Mt. Hehuan	1	0		2017	2	3	3	Wulai	Wulailai	1	1
2017	7	27	house	Mt. Hehuan	Mt. Hehuan	1	1		2017	2	3	5	Wulai	Mt. Hehuan	1	1
2017	7	27	house	Mt. Hehuan	Mt. Hehuan	1	0		2017	2	3	5	Wulai	Wulailai	1	1
2017	7	27	house	Wulai	Mt. Hehuan	0	0		2017	2	3	8	Wulai	Mt. Hehuan	1	1
2017	7	27	house	Wulai	Mt. Hehuan	1	1		2017	2	3	8	Wulai	Wulailai	1	1
2017	7	27	house	Wulai	Mt. Hehuan	1	1		2017	2	3	4	Wulai	Wulailai	1	0
2016	7	26	WL_01	Mt. Hehuan	Wulai	0	0		2017	2	3	4	Wulai	Mt. Hehuan	1	1
2016	7	26	WL_01	Mt. Hehuan	Wulai	1	0		2017	2	3	13	Wulai	Wulailai	1	1
2016	7	26	WL_01	Wulai	Wulai	1	0		2017	2	3	13	Wulai	Wulailai	0	0
2016	7	26	WL_01	Mt. Hehuan	Wulai	1	0		2017	2	3	13	Wulai	Wulailai	1	1
2016	7	26	WL_01	Mt. Hehuan	Wulai	0	0		2017	2	3	13	Wulai	Mt. Hehuan	1	1
2016	7	26	WL_01	Mt. Hehuan	Wulai	0	0		2017	2	7	House-1	Mt. Hehuan	Wulailai	1	0
2016	7	26	WL_02	Wulai	Wulai	0	0		2017	2	7	House-2	Mt. Hehuan	Mt. Hehuan	0	0
2016	7	26	WL_02	Wulai	Wulai	0	0		2017	2	7	BKL-2	Mt. Hehuan	Wulailai	1	1
2016	7	26	WL_02	Mt. Hehuan	Wulai	0	0		2017	2	7	GN-2	Mt. Hehuan	Mt. Hehuan	1	1
2016	7	26	WL_02	Wulai	Wulai	0	0		2017	2	7	LX01-3	Mt. Hehuan	Mt. Hehuan	1	1
2016	7	26	WL_02	Mt. Hehuan	Wulai	0	0		2017	2	7	LX01-4	Mt. Hehuan	Mt. Hehuan	1	1
2016	7	26	WL_02	Mt. Hehuan	Wulai	0	0		2017	2	7	LX01-5	Mt. Hehuan	Mt. Hehuan	0	0
2016	7	26	WL_03	Mt. Hehuan	Wulai	0	0		2017	2	7	LX02-1	Mt. Hehuan	Wulailai	1	1
2016	7	26	WL_03	Mt. Hehuan	Wulai	0	0		2017	2	7	LX04-2	Mt. Hehuan	Mt. Hehuan	1	1
2016	7	26	WL_03	Mt. Hehuan	Wulai	1	0		2017	2	7	KF-3	Mt. Hehuan	Mt. Hehuan	1	1
2016	8	6	WL_01	Wulai	Wulai	0	0		2017	2	7	KF-4	Mt. Hehuan	Mt. Hehuan	1	0
2016	8	6	WL_01	Wulai	Wulai	0	0		2017	2	7	KF-6	Mt. Hehuan	Mt. Hehuan	0	0
2016	8	6	WL_01	Mt. Hehuan	Wulai	1	0		2017	2	7	T83-1	Mt. Hehuan	Wulailai	1	1
2016	8	6	WL_01	Mt. Hehuan	Wulai	0	0		2017	2	7	Bihu-2	Mt. Hehuan	Mt. Hehuan	1	1
2016	8	6	WL_01	Mt. Hehuan	Wulai	1	0		2017	2	7	Bihu-3	Mt. Hehuan	Mt. Hehuan	1	0
2016	8	6	WL_01	Mt. Hehuan	Wulai	1	0		2017	2	7	Bihu-4	Mt. Hehuan	Mt. Hehuan	1	1
2016	8	6	WL_02	Wulai	Wulai	0	0		2017	2	9	GN-1	Mt. Hehuan	Wulailai	1	1
2016	8	6	WL_02	Wulai	Wulai	1	0		2017	2	9	GN-2	Mt. Hehuan	Mt. Hehuan	0	0
2016	8	6	WL_02	Wulai	Wulai	0	0		2017	2	9	LX01-1	Mt. Hehuan	Mt. Hehuan	1	1
2016	8	6	WL_02	Mt. Hehuan	Wulai	1	0		2017	2	9	LX01-2	Mt. Hehuan	Wulailai	1	1
2016	8	6	WL_02	Mt. Hehuan	Wulai	1	0		2017	2	9	LX01-3	Mt. Hehuan	Wulailai	1	1
2016	8	6	WL_02	Mt. Hehuan	Wulai	0	0		2017	2	9	LX01-4	Mt. Hehuan	Wulailai	1	1
2016	8	6	WL_03	Mt. Hehuan	Wulai	0	0		2017	2	9	LX01-5	Mt. Hehuan	Wulailai	1	1
2016	8	6	WL_03	Mt. Hehuan	Wulai	1	0		2017	2	9	LX02-1	Mt. Hehuan	Mt. Hehuan	0	0
2016	8	6	WL_03	Mt. Hehuan	Wulai	1	0		2017	2	9	LX02-2	Mt. Hehuan	Wulailai	1	1
2017	7	10	WL_01	Mt. Hehuan	Wulai	1	0		2017	2	9	LX04-1	Mt. Hehuan	Wulailai	1	0
2017	7	10	WL_01	Mt. Hehuan	Wulai	1	0		2017	2	9	LX04-2	Mt. Hehuan	Wulailai	1	1
2017	7	10	WL_01	Mt. Hehuan	Wulai	1	0		2017	2	9	MG-1	Mt. Hehuan	Wulailai	1	1
2017	7	10	WL_01	Wulai	Wulai	1	0		2017	2	9	MG-2	Mt. Hehuan	Mt. Hehuan	0	0
2017	7	10	WL_01	Wulai	Wulai	0	0		2017	2	9	Bihu-1	Mt. Hehuan	Mt. Hehuan	1	0
2017	7	10	WL_01	Wulai	Wulai	0	0		2017	2	9	Bihu-2	Mt. Hehuan	Wulailai	1	1
2017	7	10	WL_02	Mt. Hehuan	Wulai	1	1		2017	2	9	Bihu-3	Mt. Hehuan	Wulailai	1	1
2017	7	10	WL_02	Mt. Hehuan	Wulai	1	0		2017	2	9	Bihu-4	Mt. Hehuan	Wulailai	1	1
2017	7	10	WL_02	Mt. Hehuan	Wulai	1	0		2017	2	9	Bihu-5	Mt. Hehuan	Wulailai	1	1
2017	7	10	WL_02	Mt. Hehuan	Wulai	1	0		2017	2	9	T83-1	Mt. Hehuan	Wulailai	1	0
2017	7	10	WL_02	Wulai	Wulai	0	0		2017	2	9	T83-2	Mt. Hehuan	Mt. Hehuan	0	0
2017	7	10	WL_02	Wulai	Wulai	1	0		2017	2	9	KF-1	Mt. Hehuan	Mt. Hehuan	0	0
2017	7	10	WL_02	Wulai	Wulai	0	0		2017	2	9	KF-2	Mt. Hehuan	Wulailai	0	0
2017	7	10	WL_02	Wulai	Wulai	1	0		2017	2	9	KF-3	Mt. Hehuan	Wulailai	1	1
2017	7	10	WL_03	Mt. Hehuan	Wulai	1	0		2017	2	9	KF-4	Mt. Hehuan	Wulailai	1	0
2017	7	10	WL_03	Mt. Hehuan	Wulai	1	0		2017	2	9	KF-5	Mt. Hehuan	Wulailai	1	1
2017	7	10	WL_03	Wulai	Wulai	1	0		2017	2	9	KF-6	Mt. Hehuan	Wulailai	1	1
2017	7	10	WL_03	Wulai	Wulai	1	0		2017	2	9	BKL-1	Mt. Hehuan	Wulailai	1	1
2017	7	10	WL_05	Mt. Hehuan	Wulai	0	0		2017	2	9	BKL-2	Mt. Hehuan	Mt. Hehuan	0	0
2017	7	10	WL_05	Mt. Hehuan	Wulai	1	0		2017	2	9	House-1	Mt. Hehuan	Mt. Hehuan	0	0
2017	7	10	WL_05	Wulai	Wulai	1	0		2017	2	9	House-2	Mt. Hehuan	Wulailai	1	1
2017	7	10	WL_05	Wulai	Wulai	0	0		2016	1	28	House-3	Mt. Hehuan	Wulailai	0	0
2017	7	10	WL_07	Mt. Hehuan	Wulai	1	0		2016	2	4	House-3	Mt. Hehuan	Mt. Hehuan	0	0
2017	7	10	WL_07	Wulai	Wulai	0	0		2016	2	4	GNN	Mt. Hehuan	Mt. Hehuan	1	1
2017	7	10	WL_09	Mt. Hehuan	Wulai	1	0		2016	2	17	GNN	Mt. Hehuan	Mt. Hehuan	1	1
2017	7	10	WL_09	Wulai	Wulai	1	0		2016	2	17	LXD-6	Mt. Hehuan	Mt. Hehuan	1	1
2017	7	10	WL_13	Mt. Hehuan	Wulai	1	0		2016	2	17	LXD-2	Mt. Hehuan	Mt. Hehuan	1	1
2017	7	10	WL_13	Mt. Hehuan	Wulai	1	0		2016	2	17	MGG-2	Mt. Hehuan	Mt. Hehuan	1	1
2017	7	10	WL_13	Wulai	Wulai	1	0		2016	2	17	Tower	Mt. Hehuan	Mt. Hehuan	1	1
2017	7	10	WL_13	Wulai	Wulai	1	0		2016	2	17	W-4	Mt. Hehuan	Mt. Hehuan	1	1
2017	8	3	WL_01	Mt. Hehuan	Wulai	0	0		2016	2	17	TT83	Mt. Hehuan	Mt. Hehuan	1	0
2017	8	3	WL_01	Mt. Hehuan	Wulai	0	0		2016	2	17	KFF-2	Mt. Hehuan	Mt. Hehuan	1	1
2017	8	3	WL_01	Mt. Hehuan	Wulai	0	0		2016	2	17	BKL-2	Mt. Hehuan	Mt. Hehuan	1	0
2017	8	3	WL_01	Wulai	Wulai	0	0		2016	2	1	GNN-2	Mt. Hehuan	Wulailai	1	1
2017	8	3	WL_01	Wulai	Wulai	0	0		2016	2	1	LXX	Mt. Hehuan	Wulailai	1	1
2017	8	3	WL_01	Wulai	Wulai	0	0		2016	2	1	LXX-2	Mt. Hehuan	Wulailai	1	1
2017	8	3	WL_02	Mt. Hehuan	Wulai	0	0		2016	2	1	MM	Mt. Hehuan	Mt. Hehuan	1	1
2017	8	3	WL_02	Mt. Hehuan	Wulai	1	0		2016	2	1	LXX-3	Mt. Hehuan	Wulailai	1	1
2017	8	3	WL_02	Mt. Hehuan	Wulai	0	0		2016	2	1	MM	Mt. Hehuan	Wulailai	1	1
2017	8	3	WL_02	Mt. Hehuan	Wulai	0	0		2016	2	1	MM	Mt. Hehuan	Mt. Hehuan	1	1
2017	8	3	WL_02	Wulai	Wulai	0	0		2016	2	1	MM	Mt. Hehuan	Mt. Hehuan	1	1
2017	8	3	WL_02	Wulai	Wulai	0	0		2016	2	1	MM	Mt. Hehuan	Mt. Hehuan	1	0
2017	8	3	WL_02	Wulai	Wulai	0	0		2016	2	1	MGG-1	Mt. Hehuan	Mt. Hehuan	1	1
2017	8	3	WL_02	Wulai	Wulai	1	0		2016	2	1	MGG-2	Mt. Hehuan	Wulailai	1	1
2017	8	3	WL_03	Mt. Hehuan	Wulai	0	0		2016	2	1	MM	Mt. Hehuan	Wulailai	1	0
2017	8	3	WL_03	Mt. Hehuan	Wulai	0	0		2016	2	1	mid new	Mt. Hehuan	Wulailai	1	1
2017	8	3	WL_03	Wulai	Wulai	0	0		2016	2	1	MM	Mt. Hehuan	Mt. Hehuan	1	0
2017	8	3	WL_03	Wulai	Wulai	1	0		2016	2	1	dog	Mt. Hehuan	Wulailai	1	1
2017	8	3	WL_05	Mt. Hehuan	Wulai	0	0		2016	2	1	TT83-1	Mt. Hehuan	Wulailai	1	1
2017	8	3	WL_05	Mt. Hehuan	Wulai	1	0		2016	2	1	TT83-2	Mt. Hehuan	Mt. Hehuan	1	1
2017	8	3	WL_05	Wulai	Wulai	0	0		2016	2	1	KFF-1	Mt. Hehuan	Mt. Hehuan	1	1
2017	8	3	WL_05	Wulai	Wulai	0	0		2016	2	1	KFF-2	Mt. Hehuan	Mt. Hehuan	1	1
2017	8	3	WL_07	Wulai	Wulai	1	0		2016	2	1	KFF-3	Mt. Hehuan	Mt. Hehuan	1	1
2017	8	3	WL_07	Mt. Hehuan	Wulai	0	0		2016	2	1	KFF-4	Mt. Hehuan	Wulailai	1	0
2017	8	3	WL_09	Wulai	Wulai	0	0		2016	2	1	KFF-6	Mt. Hehuan	Wulailai	1	1
2017	8	3	WL_09	Mt. Hehuan	Wulai	1	0		2016	2	1	BKL-1	Mt. Hehuan	Wulailai	1	1
2017	8	3	WL_13	Wulai	Wulai	0	0		2016	2	1	BKL-2	Mt. Hehuan	Mt. Hehuan	1	1
2017	8	3	WL_13	Wulai	Wulai	0	0		2016	2	1	House-1	Mt. Hehuan	Mt. Hehuan	1	1
2017	8	3	WL_13	Mt. Hehuan	Wulai	1	0
2017	8	3	WL_13	Mt. Hehuan	Wulai	0	0
2017	8	11	KF	Mt. Hehuan	Wulai	0	0
2017	8	11	KF	Mt. Hehuan	Wulai	0	0
2017	8	11	KF	Mt. Hehuan	Wulai	0	0
2017	8	11	KF	Mt. Hehuan	Wulai	1	0
2017	8	11	KF	Mt. Hehuan	Wulai	1	0
2017	8	11	T83	Mt. Hehuan	Wulai	1	0
2017	8	11	BKL	Mt. Hehuan	Wulai	0	0
2017	8	11	BKL	Mt. Hehuan	Wulai	1	0
2017	8	11	BKL	Mt. Hehuan	Wulai	0	0
2017	8	11	MF	Mt. Hehuan	Wulai	1	0
2017	8	11	MF	Mt. Hehuan	Wulai	0	0
2017	8	11	MF	Mt. Hehuan	Wulai	1	0
2017	8	11	MF	Mt. Hehuan	Wulai	1	0
2017	8	11	MF	Mt. Hehuan	Wulai	0	0
2017	8	11	13K	Mt. Hehuan	Wulai	0	0
2017	8	8	WL_01	Wulai	Wulai	1	1
2017	8	8	WL_01	Wulai	Wulai	1	1
2017	8	8	WL_01	Wulai	Wulai	0	0
2017	8	8	WL_02	Wulai	Wulai	0	0
2017	8	8	WL_02	Wulai	Wulai	1	0
2017	8	8	WL_02	Wulai	Wulai	1	1
2017	8	8	WL_02	Wulai	Wulai	0	0
2017	8	8	WL_03	Wulai	Wulai	0	0
2017	8	8	WL_03	Wulai	Wulai	0	0
2017	8	8	WL_05	Wulai	Wulai	0	0
2017	8	8	WL_05	Wulai	Wulai	0	0
2017	8	8	WL_07	Wulai	Wulai	0	0
2017	8	8	WL_09	Wulai	Wulai	0	0
2017	8	8	WL_13	Wulai	Wulai	0	0
2017	8	8	WL_13	Wulai	Wulai	0	0
2017	8	11	KF	Mt. Hehuan	Mt. Hehuan	1	1
2017	8	11	T83	Mt. Hehuan	Mt. Hehuan	1	0
2017	8	11	BKL	Mt. Hehuan	Mt. Hehuan	1	1
2017	8	11	MF	Mt. Hehuan	Mt. Hehuan	1	0
2017	8	11	13K	Mt. Hehuan	Mt. Hehuan	0	0
2017	8	8	WL_01	Wulai	Mt. Hehuan	1	1
2017	8	8	WL_01	Wulai	Mt. Hehuan	1	0
2017	8	8	WL_01	Wulai	Mt. Hehuan	0	0
2017	8	8	WL_02	Wulai	Mt. Hehuan	1	1
2017	8	8	WL_02	Wulai	Mt. Hehuan	1	1
2017	8	8	WL_02	Wulai	Mt. Hehuan	1	1
2017	8	8	WL_02	Wulai	Mt. Hehuan	1	1
2017	8	8	WL_03	Wulai	Mt. Hehuan	1	1
2017	8	8	WL_03	Wulai	Mt. Hehuan	1	1
2017	8	8	WL_05	Wulai	Mt. Hehuan	1	1
2017	8	8	WL_05	Wulai	Mt. Hehuan	1	1
2017	8	8	WL_07	Wulai	Mt. Hehuan	1	1
2017	8	8	WL_09	Wulai	Mt. Hehuan	1	0
2017	8	8	WL_13	Wulai	Mt. Hehuan	0	0
2017	8	8	WL_13	Wulai	Mt. Hehuan	0	0

## Sheet: Fig7
a. Wulai					a. Amami Oshima					c. Mt. Lala					d. Mt. Hehuan					e. Mt. Jiajin
elevation	month	Original Tmean	RCP8.5		elevation	month	Original Tmean	RCP8.5		elevation	month	Original Tmean	RCP8.5		elevation	month	Original Tmean	RCP8.5		elevation	month	Original Tmean	RCP8.5
900	1	10.3	13.46		700	1	11.5	15		400	1	12.9	16.06		3236	1	-2.7	0.37		800	1	6.3	12.05
900	2	11.6	14.76		700	2	11.8	15.3		400	2	13.9	17.06		3236	2	-2.6	0.47		800	2	9.5	15.25
900	3	13.2	16.36		700	3	14.1	17.6		400	3	15.5	18.66		3236	3	0.3	3.37		800	3	13.8	19.55
900	4	16.7	19.86		700	4	17.6	21.1		400	4	19.2	22.36		3236	4	4.1	7.17		800	4	17.6	23.35
900	5	19.4	22.56		700	5	20.2	23.7		400	5	21.7	24.86		3236	5	7.6	10.67		800	5	20.9	26.65
900	6	21.6	24.76		700	6	23.1	26.6		400	6	24	27.16		3236	6	9.1	12.17		800	6	22.7	28.45
900	7	23.1	26.26		700	7	25.6	29.1		400	7	25.6	28.76		3236	7	10	13.07		800	7	24.4	30.15
900	8	22.8	25.96		700	8	25.5	29		400	8	25.2	28.36		3236	8	10.3	13.37		800	8	24.1	29.85
900	9	21.5	24.66		700	9	24.2	27.7		400	9	23.7	26.86		3236	9	9.3	12.37		800	9	20.9	26.65
900	10	19.4	22.56		700	10	21.2	24.7		400	10	21.7	24.86		3236	10	5.7	8.77		800	10	16.8	22.55
900	11	16.3	19.46		700	11	17.3	20.8		400	11	18.4	21.56		3236	11	1.7	4.77		800	11	11.7	17.45
900	12	12.3	15.46		700	12	13.1	16.6		400	12	14.4	17.56		3236	12	-1.4	1.67		800	12	6.9	12.65
200	1	12.6	15.76		60	1	13.5	17		2000	1	6.4	9.56		502	1	14.9	17.97		4100	1	-7.5	-1.75
200	2	13.8	16.96		60	2	13.8	17.3		2000	2	7.1	10.26		502	2	15.6	18.67		4100	2	-7	-1.25
200	3	15.1	18.26		60	3	15.8	19.3		2000	3	9.4	12.56		502	3	18.1	21.17		4100	3	-4.8	0.95
200	4	18.9	22.06		60	4	19.1	22.6		2000	4	12.5	15.66		502	4	20.9	23.97		4100	4	-1.3	4.45
200	5	21.8	24.96		60	5	21.6	25.1		2000	5	15	18.16		502	5	22.9	25.97		4100	5	3.3	9.05
200	6	24.3	27.46		60	6	24.6	28.1		2000	6	17	20.16		502	6	24.5	27.57		4100	6	7.9	13.65
200	7	26	29.16		60	7	27.3	30.8		2000	7	18.1	21.26		502	7	25.6	28.67		4100	7	9.8	15.55
200	8	25.7	28.86		60	8	27.3	30.8		2000	8	17.8	20.96		502	8	25.2	28.27		4100	8	9.8	15.55
200	9	24.2	27.36		60	9	25.7	29.2		2000	9	16.6	19.76		502	9	24.2	27.27		4100	9	6.5	12.25
200	10	22	25.16		60	10	22.9	26.4		2000	10	14.4	17.56		502	10	22.3	25.37		4100	10	0.9	6.65
200	11	18.6	21.76		60	11	19.2	22.7		2000	11	11.7	14.86		502	11	19.4	22.47		4100	11	-3.6	2.15
200	12	14.5	17.66		60	12	15.4	18.9		2000	12	8.2	11.36		502	12	16	19.07		4100	12	-6.6	-0.85
